# Supplementary material for: Phenomenological assessment of psychedelics induced experiences: Translation and validation of the German Challenging Experience Questionnaire (CEQ) and Ego-Dissolution Inventory (EDI)
Source: PLoS One. 2022 Mar 16;17(3):e0264927. doi: 10.1371/journal.pone.0264927 (PMC8926265; doi:10.1371/journal.pone.0264927)
Supplement: S1 Dataset — (ZIP) [file pone.0264927.s004.zip]

Archive with 3 entries (3 files):
- CEQ_data_CFA.csv
- CEQ_data_factorial_invariance.csv
- CEQ_data_scale_correlations.csv
