# Supplementary material for: Phenomenological assessment of psychedelics induced experiences: Translation and validation of the German Challenging Experience Questionnaire (CEQ) and Ego-Dissolution Inventory (EDI)
Source: PLoS One. 2022 Mar 16;17(3):e0264927. doi: 10.1371/journal.pone.0264927 (PMC8926265; doi:10.1371/journal.pone.0264927)
Supplement: S1 Dataset — (ZIP) [file pone.0264927.s004.zip › CEQ_data_factorial_invariance.csv]

ceq1	ceq2	ceq3	ceq4	ceq5	ceq6	ceq7	ceq8	ceq9	ceq10	ceq11	ceq12	ceq13	ceq14	ceq15	ceq16	ceq17	ceq18	ceq19	ceq20	ceq21	ceq22	ceq23	ceq24	ceq25	ceq26	gender	psych_past
5	0	0	0	4	0	4	2	4	5	0	0	0	4	0	0	0	0	5	0	3	0	0	5	0	4	0	1
0	4	1	1	1	4	2	0	4	0	2	0	0	1	3	1	0	0	1	0	1	0	3	0	3	1	0	1
0	4	1	0	0	4	2	0	4	0	2	0	0	1	0	0	0	0	2	0	0	0	1	0	3	0	0	1
5	4	0	4	1	4	3	2	3	4	3	0	1	3	1	0	0	0	5	4	2	0	3	3	4	3	0	1
1	0	2	0	0	1	2	0	3	2	0	0	2	2	0	0	0	0	4	0	2	0	0	0	2	2	1	0
5	2	0	3	1	2	4	3	1	4	4	0	3	4	1	2	1	0	0	3	2	0	4	4	3	3	0	0
1	1	4	2	0	0	3	1	0	3	1	0	4	4	1	0	3	3	2	0	4	0	1	1	3	4	0	1
4	0	2	4	0	0	4	0	0	0	0	0	4	4	0	5	0	5	0	5	5	0	0	0	0	4	1	1
2	3	4	4	3	4	4	2	2	3	4	1	3	4	3	0	2	1	3	0	3	0	2	2	3	3	1	1
0	1	4	0	0	0	2	0	1	0	0	0	0	1	0	0	0	0	3	0	1	0	0	0	0	0	1	1
3	0	4	2	0	0	4	3	0	0	1	0	1	4	2	0	0	0	1	0	2	0	0	0	0	4	0	1
4	2	3	4	0	1	4	4	2	4	3	0	3	4	4	0	1	0	3	0	3	0	3	2	3	4	0	1
2	0	1	2	1	0	3	3	0	0	2	0	2	3	2	2	1	0	0	0	2	0	0	0	0	3	0	0
1	3	5	3	5	2	0	4	0	3	2	0	5	4	4	3	4	2	5	4	4	0	3	3	0	0	1	1
1	5	3	5	4	5	4	4	5	2	4	0	4	4	4	4	2	3	3	4	4	0	4	1	4	4	1	1
0	4	0	0	0	0	1	2	0	4	3	0	0	1	0	0	0	0	5	0	1	0	0	0	4	0	0	1
0	0	0	2	0	0	3	0	0	0	0	4	0	2	0	0	0	0	1	0	2	3	0	3	0	3	0	0
0	0	2	0	3	0	2	0	0	3	0	0	0	0	1	0	0	0	3	0	1	0	0	0	1	1	0	1
3	2	2	4	3	2	4	2	4	2	4	4	2	4	3	0	2	1	2	0	3	2	3	3	3	4	1	1
4	2	3	4	0	0	5	3	0	1	3	4	3	3	2	1	2	1	3	0	3	1	3	4	2	3	0	0
3	1	4	0	3	0	3	3	0	1	1	0	5	3	0	0	0	4	0	0	0	0	2	2	1	3	1	1
0	0	0	2	0	0	1	3	0	0	0	2	2	0	3	0	0	0	0	0	2	0	0	0	0	0	0	0
1	2	3	4	3	2	5	3	0	3	3	4	3	4	5	3	2	3	4	1	4	4	3	2	3	4	0	1
1	5	3	4	2	5	4	3	5	2	4	5	2	3	2	0	0	3	5	3	0	3	4	1	5	3	0	1
4	2	5	5	5	0	4	4	0	3	3	4	4	4	4	4	4	4	4	4	4	3	3	3	3	3	1	1
5	4	0	5	2	4	5	5	5	5	5	0	5	5	5	0	0	0	5	0	5	0	5	0	5	5	1	0
5	2	0	5	0	0	5	5	4	5	5	0	5	5	3	3	0	0	5	4	5	0	5	4	4	5	1	1
4	3	4	3	3	3	4	4	3	4	3	2	2	3	3	0	0	2	4	0	2	3	3	3	4	4	1	1
0	0	4	4	4	0	4	4	1	1	3	0	3	3	3	2	2	0	4	3	3	0	1	0	2	3	0	0
2	0	3	0	0	0	0	0	0	1	1	2	0	0	0	0	0	0	3	0	0	2	0	2	1	0	0	0
4	1	0	0	0	0	4	0	3	3	4	2	0	4	0	0	0	0	5	0	3	0	4	3	0	2	0	0
2	3	1	2	3	3	3	4	3	2	3	0	5	3	3	1	1	2	4	2	3	2	2	2	3	3	1	1
4	4	2	4	0	4	4	5	0	4	2	3	4	4	4	0	0	1	3	0	4	4	3	4	4	4	1	0
2	2	4	3	2	3	3	2	3	3	4	0	2	3	4	0	4	2	4	0	3	0	4	0	1	4	0	1
0	0	3	3	0	0	3	0	0	4	0	5	0	3	0	0	0	0	4	0	2	0	1	0	2	0	0	0
2	2	4	4	3	2	4	3	1	1	1	1	4	0	1	0	3	0	4	1	3	0	0	0	0	0	0	0
5	5	1	5	0	5	4	2	4	5	5	0	0	5	5	0	0	0	4	0	3	0	5	5	4	5	0	0
1	2	4	0	0	0	0	1	0	0	1	0	0	0	0	0	1	1	0	0	0	0	1	0	0	0	0	0
3	4	2	5	4	3	5	5	3	4	4	2	3	3	3	5	2	2	5	5	4	1	3	3	5	4	0	1
4	4	3	4	2	4	4	2	4	4	5	2	2	2	2	0	0	0	3	0	4	0	4	4	3	4	0	1
5	0	0	0	0	0	5	5	0	5	5	0	5	0	2	0	0	0	0	0	0	0	5	5	4	0	0	1
3	4	0	0	0	4	4	0	4	0	4	0	2	3	4	0	0	0	0	0	0	0	4	0	4	3	1	1
0	2	0	0	0	3	2	0	0	0	2	0	0	0	0	0	0	0	3	0	3	0	0	0	0	0	0	0
0	0	0	0	0	0	3	0	0	0	3	2	0	3	3	0	0	0	3	0	4	0	0	0	0	3	0	0
0	0	0	0	0	0	0	0	0	0	0	0	0	0	0	0	0	0	0	0	0	0	0	0	4	3	0	0
0	0	4	2	0	0	2	2	0	0	0	0	0	0	0	0	0	3	4	0	0	0	0	0	0	0	0	0
2	3	1	0	0	3	0	2	0	0	0	0	2	0	4	0	0	1	3	0	0	2	0	2	3	0	0	0
2	2	5	3	5	2	5	4	2	2	3	2	3	5	5	2	4	2	4	2	5	2	4	2	4	5	0	0
5	2	3	2	2	2	4	3	2	3	3	4	4	3	4	2	0	1	5	1	4	4	3	3	4	4	0	1
1	0	3	3	0	2	0	0	0	0	0	0	2	0	1	0	0	0	2	0	0	0	0	0	0	0	0	0
4	4	4	0	3	4	0	2	0	4	0	4	1	3	4	0	3	3	5	0	0	4	0	3	3	2	0	0
0	0	0	4	0	0	5	5	0	0	5	0	5	5	0	0	0	0	0	0	5	0	5	0	5	5	0	0
3	2	2	0	0	3	3	0	3	3	4	0	0	3	3	0	0	0	4	0	3	0	4	2	4	3	0	1
4	4	0	0	0	3	0	0	4	3	2	0	0	0	1	0	0	0	2	0	0	0	2	3	2	0	0	1
0	0	3	0	0	0	2	0	0	0	0	0	0	1	2	0	0	0	4	0	1	0	0	0	0	1	1	0
5	4	4	4	4	2	3	5	3	5	4	5	5	4	4	3	4	3	5	3	4	5	4	5	4	4	0	1
4	4	4	5	5	4	5	3	4	4	5	0	4	5	4	0	3	4	5	0	5	5	5	3	5	5	0	1
2	2	3	0	1	0	3	2	0	0	0	0	3	3	0	0	0	1	5	2	3	0	0	0	0	3	0	0
4	4	3	3	2	4	2	3	2	4	4	4	3	2	2	2	2	2	3	2	2	3	4	4	2	2	0	1
0	0	2	4	3	0	4	2	0	0	2	0	3	4	0	0	0	0	3	0	4	0	3	0	0	3	0	0
1	3	3	4	3	2	5	5	0	3	4	0	5	4	3	3	2	3	4	0	5	1	3	1	2	4	0	1
0	0	0	2	0	0	2	0	0	0	1	0	0	0	0	0	0	3	3	0	2	0	1	0	0	0	0	0
4	3	3	0	4	4	2	1	5	5	4	2	1	2	3	0	3	0	3	3	2	0	4	3	2	2	0	1
0	0	1	0	1	0	1	3	0	0	0	0	4	0	0	0	0	1	2	0	0	0	0	0	0	1	0	0
5	3	3	5	3	4	5	5	3	4	5	5	5	5	3	1	0	1	5	1	4	3	4	4	5	4	0	0
0	0	4	3	3	0	3	2	0	1	2	0	0	3	4	2	0	0	4	2	3	0	0	0	2	3	0	1
4	2	0	3	0	2	4	0	1	4	3	0	4	3	4	3	0	2	5	2	4	0	3	4	4	3	0	0
2	1	4	2	5	2	3	4	3	3	3	1	1	3	4	0	4	3	3	0	2	0	0	0	3	3	1	1
3	4	2	3	3	4	4	4	4	4	4	4	4	4	2	0	2	3	3	0	3	3	4	3	4	4	1	1
5	0	4	5	4	0	5	1	0	5	1	0	0	5	5	0	0	2	4	0	3	0	1	5	4	4	0	0
5	4	4	4	3	4	4	4	4	4	4	3	4	4	4	0	4	4	4	0	4	3	4	4	4	4	0	1
2	5	4	4	2	5	5	5	5	3	5	5	5	3	3	5	3	4	4	5	3	4	4	4	4	4	1	0
1	4	2	2	4	3	2	5	0	1	4	5	1	3	1	0	4	3	2	0	3	0	4	0	4	3	0	1
4	2	4	4	4	2	4	4	2	4	4	3	4	4	4	4	4	4	4	4	4	0	4	4	4	4	0	1
0	0	1	0	0	2	0	0	0	0	0	0	0	0	2	0	0	0	2	0	0	0	0	0	1	0	0	0
4	0	0	3	0	0	4	4	0	4	3	0	4	2	0	2	0	0	4	3	3	0	2	3	1	3	0	1
1	0	1	0	0	0	1	0	0	0	0	0	0	1	0	0	0	0	1	0	1	1	0	0	0	1	0	0
1	0	3	2	4	0	4	0	3	3	3	0	3	3	4	0	4	3	3	2	3	0	4	3	4	4	1	1
0	0	0	3	0	0	1	0	0	0	0	0	0	2	0	0	0	0	0	0	2	0	0	0	0	2	0	1
0	1	4	2	1	0	0	0	5	0	0	0	0	0	1	0	0	1	0	0	0	0	0	0	0	0	0	1
0	0	2	5	1	0	5	2	0	0	3	0	1	4	0	0	0	0	4	1	3	0	2	1	2	5	0	0
5	3	4	2	2	4	5	5	4	5	5	1	2	4	4	5	0	3	2	5	3	1	3	4	3	4	0	0
3	0	0	4	0	0	3	3	0	3	3	3	3	3	0	0	0	0	4	2	2	2	3	0	3	2	0	0
0	2	3	3	2	2	4	3	2	0	3	0	2	4	3	3	0	2	4	3	3	0	3	0	2	4	0	0
2	2	3	2	3	0	2	0	0	3	0	2	0	4	2	0	0	2	3	0	0	1	0	2	1	2	0	1
1	2	3	0	0	0	1	1	0	0	0	2	0	2	0	0	0	2	0	0	0	0	0	0	0	0	0	1
3	2	2	3	2	1	3	1	1	3	1	3	0	2	2	0	0	0	2	0	2	0	0	1	2	2	0	1
1	0	0	1	4	0	0	0	0	3	0	0	0	0	2	0	0	5	3	0	0	0	0	2	3	0	0	1
2	0	0	0	4	0	0	0	0	4	0	0	0	0	0	0	0	4	3	0	0	0	0	2	2	0	0	1
0	0	4	5	4	1	4	3	3	0	4	1	5	5	5	4	4	4	3	5	4	0	4	0	5	4	1	1
0	0	0	0	3	0	2	2	0	0	1	0	1	2	3	0	0	2	5	0	2	0	0	0	0	2	0	0
1	0	1	3	0	1	4	3	0	0	2	0	4	2	0	0	0	0	4	0	2	0	2	0	2	3	1	0
2	2	3	1	0	2	2	0	1	1	1	1	1	1	3	0	0	0	0	0	0	0	3	2	2	2	0	0
4	2	1	0	1	0	5	3	4	3	5	0	2	5	1	0	1	1	5	0	5	0	5	3	5	4	1	1
3	1	0	1	0	0	2	1	0	0	4	0	0	3	0	0	0	0	2	0	3	0	2	3	0	4	0	0
0	0	4	3	2	0	4	5	0	4	2	0	5	4	0	0	4	0	5	0	3	0	0	5	0	4	0	1
0	0	0	0	0	0	0	0	0	0	0	0	0	0	0	0	0	0	0	0	0	0	0	0	0	0	0	0
2	3	3	0	0	3	0	1	1	0	2	3	3	0	0	0	0	3	5	0	2	2	0	0	2	0	0	0
3	1	1	0	0	0	3	5	1	4	4	0	5	4	2	0	0	0	4	0	4	0	3	0	0	3	1	1
4	1	2	0	0	0	2	2	1	2	3	0	4	1	0	0	0	0	2	0	2	0	3	0	0	2	0	0
4	4	0	5	0	4	5	5	0	3	4	0	0	4	1	0	0	0	5	0	3	5	4	1	5	4	0	0
5	4	3	3	0	4	2	0	3	5	5	0	0	2	0	0	0	0	3	0	2	0	3	5	5	2	0	1
4	4	0	4	1	4	3	4	4	5	3	3	4	4	3	3	0	0	5	3	3	3	5	4	5	4	0	0
2	0	0	0	2	0	1	1	0	3	0	0	2	0	2	0	0	0	3	0	2	0	0	2	2	0	0	0
4	4	4	5	3	3	5	5	4	2	5	4	5	4	3	0	1	1	3	4	5	4	5	1	4	4	0	1
2	3	2	5	3	2	3	5	2	2	2	4	5	3	2	3	1	2	2	3	4	3	2	2	2	2	0	0
4	2	1	5	2	2	5	5	1	5	4	5	5	4	3	3	2	2	4	3	5	4	4	4	5	4	0	1
5	2	4	0	0	0	4	2	0	5	0	4	2	4	0	3	2	0	5	2	4	4	1	5	2	4	0	1
3	0	3	2	1	1	2	2	1	1	3	1	1	2	1	0	0	4	4	1	0	0	3	3	3	3	0	0
0	0	2	0	1	3	0	0	0	0	0	0	0	0	3	0	0	1	4	0	1	0	0	0	0	0	0	0
2	4	4	5	4	4	4	0	4	3	3	2	3	3	4	0	1	2	4	0	3	4	3	2	3	3	0	0
3	2	2	3	1	2	3	4	1	3	2	0	4	3	1	0	0	0	3	0	0	0	0	3	3	2	0	1
3	1	4	4	3	1	4	5	1	2	3	5	5	5	3	0	3	1	4	1	4	5	3	2	4	4	0	1
1	0	0	0	0	0	0	0	0	0	0	0	0	0	0	0	0	0	0	0	0	0	0	0	0	0	0	1
0	0	0	0	0	0	0	2	0	0	0	0	0	0	0	0	0	0	4	0	3	0	0	0	2	0	0	0
0	0	3	0	0	0	3	3	0	4	0	3	4	3	2	5	0	0	4	4	0	0	0	0	0	3	0	0
3	0	0	1	0	0	3	1	0	2	2	0	1	2	0	5	2	0	0	3	2	0	0	1	0	2	0	1
0	0	1	0	0	0	1	0	0	0	0	0	0	2	1	0	0	0	2	0	0	0	0	0	0	1	0	1
3	4	1	1	1	4	4	3	3	3	4	3	4	4	0	0	0	0	4	0	4	4	4	3	4	4	0	1
0	3	0	0	4	3	2	0	0	0	2	0	0	0	0	0	0	0	0	0	0	0	0	0	3	0	0	1
0	0	1	2	2	0	4	3	0	2	2	0	3	3	0	0	0	0	0	2	3	1	0	0	0	3	0	0
0	1	0	1	0	0	2	5	0	1	1	0	4	0	1	0	0	0	4	0	5	0	3	0	1	0	0	0
0	0	4	1	3	0	3	0	2	0	1	0	0	4	4	0	1	4	2	0	2	1	2	0	1	3	1	1
3	3	0	4	1	2	3	3	0	1	2	0	3	3	1	5	0	1	4	3	2	0	1	2	3	3	0	1
5	3	0	3	0	3	4	3	3	4	4	1	3	4	2	2	0	1	3	2	3	1	4	4	4	4	1	0
4	3	1	0	2	3	2	0	4	4	4	0	0	3	0	0	0	0	3	0	2	0	4	3	3	3	0	0
1	2	3	4	2	2	4	3	2	1	4	1	2	4	2	2	0	1	2	3	4	2	4	2	4	4	1	1
3	4	4	2	1	3	5	5	2	3	4	4	4	4	1	1	3	4	4	1	4	4	5	1	4	4	0	1
2	2	3	3	3	0	1	0	4	0	3	0	0	2	3	0	0	3	0	0	2	0	3	0	3	1	1	1
0	0	0	2	0	0	3	3	0	0	1	0	2	1	0	5	0	0	5	0	2	0	1	0	0	2	0	0
4	3	5	5	5	4	5	5	4	4	4	5	5	4	5	1	2	0	4	4	3	3	3	2	3	4	1	0
0	0	4	3	4	0	3	3	0	4	0	0	3	2	3	0	2	3	4	0	2	0	2	0	2	2	0	1
0	0	0	4	1	0	4	0	0	0	3	3	0	2	0	0	0	0	4	0	2	2	2	0	0	3	0	1
0	1	2	3	3	1	2	0	0	0	0	0	0	0	0	0	0	0	3	0	0	0	0	0	0	0	0	0
1	0	2	3	1	0	3	4	1	2	3	2	4	3	1	1	2	1	3	2	3	1	1	1	1	3	0	0
2	1	1	3	0	1	3	2	0	2	1	1	0	3	3	0	1	2	2	0	2	2	0	1	1	2	0	1
3	3	3	4	4	3	4	1	1	4	4	4	4	4	4	1	0	0	4	1	4	1	4	4	3	4	0	0
1	0	0	0	0	0	0	2	0	3	2	0	1	0	3	0	0	2	3	0	3	0	0	0	0	0	1	0
3	3	2	4	1	3	4	5	4	3	4	2	5	5	4	0	0	0	3	0	4	0	3	2	4	4	1	0
4	1	4	5	3	2	5	5	0	2	4	4	2	4	4	0	0	4	5	2	5	0	3	0	2	4	0	0
1	1	3	0	4	1	3	4	0	2	2	0	4	2	4	0	1	1	4	0	2	2	2	1	0	2	0	0
2	2	2	3	4	2	4	4	3	3	3	4	3	4	3	1	0	0	3	0	2	1	2	3	1	3	0	1
3	2	1	3	3	2	3	4	4	3	4	0	3	2	3	3	1	3	4	2	3	0	3	2	3	2	0	1
0	0	4	2	0	3	3	5	1	2	2	0	3	3	0	0	0	0	5	0	4	0	0	0	3	3	0	1
4	4	1	4	0	3	4	4	0	4	3	3	4	4	2	0	0	1	4	0	3	3	3	4	4	4	1	1
0	0	3	0	0	0	0	0	0	0	0	0	0	0	0	0	0	0	0	0	0	0	0	0	0	0	1	1
0	0	0	0	0	0	4	0	0	0	0	0	0	4	0	5	0	0	0	5	4	0	0	0	0	4	0	1
1	1	3	3	2	1	2	0	0	0	0	2	0	0	0	1	1	1	3	0	1	1	1	1	1	1	0	0
0	1	4	4	3	0	3	4	0	0	0	0	4	3	2	2	3	2	3	3	3	0	0	0	0	3	1	1
4	4	1	4	1	2	4	5	5	1	5	2	4	3	1	4	1	1	3	5	3	0	4	1	3	5	0	1
1	1	3	4	4	2	5	4	1	3	2	0	3	3	4	0	3	4	4	0	4	0	4	0	3	3	0	1
0	0	0	0	0	0	0	0	2	0	0	0	0	1	0	0	0	0	0	0	0	0	0	0	0	0	0	1
4	0	4	4	4	0	3	2	4	4	5	0	4	4	4	0	3	4	3	0	3	0	4	0	2	3	0	0
0	2	1	3	0	0	4	4	1	0	3	0	4	4	1	0	0	3	4	0	3	0	3	0	4	4	1	0
2	3	1	2	0	1	1	0	1	3	3	0	0	1	2	0	0	0	3	0	0	1	2	0	1	0	0	0
5	4	0	3	0	4	4	0	4	5	1	1	0	3	0	0	0	0	0	0	0	0	0	3	3	2	0	0
3	4	4	4	4	4	5	5	3	3	4	1	5	4	4	2	2	3	5	3	3	3	4	3	4	5	1	1
3	0	3	0	0	2	3	0	0	0	4	0	2	2	3	0	0	0	4	0	2	0	4	3	4	2	1	1
3	2	2	4	1	1	4	5	2	3	4	1	4	4	1	0	1	1	4	0	3	0	3	3	3	4	0	0
3	3	2	2	2	2	4	2	0	4	4	0	0	3	0	0	0	0	0	0	2	0	4	3	3	4	0	1
0	2	1	2	2	0	4	4	0	1	1	0	3	2	0	0	0	0	1	3	0	0	3	0	1	1	0	0
0	0	3	0	0	0	4	3	0	0	0	0	0	4	3	0	0	3	3	0	3	3	0	0	3	4	0	1
4	0	4	5	3	3	4	4	3	2	3	1	2	4	3	5	3	4	4	5	4	1	4	1	4	4	0	1
5	5	4	5	4	5	5	5	5	5	5	5	5	5	5	5	4	4	5	5	5	5	5	5	5	5	0	1
2	2	3	4	3	2	4	4	3	2	3	0	1	4	4	0	0	2	4	4	4	0	3	0	4	4	0	0
3	4	2	2	2	4	4	2	4	3	5	2	4	2	2	0	0	0	4	0	2	1	4	1	4	4	0	0
4	4	4	5	0	0	4	4	4	4	4	0	4	4	3	0	0	1	2	1	4	0	4	1	3	4	0	1
2	0	0	1	0	0	0	1	0	0	0	0	0	0	0	0	0	2	3	0	0	0	0	1	0	0	0	0
1	2	3	0	3	1	1	2	3	1	0	1	2	1	3	0	0	2	2	2	1	0	0	0	0	1	0	1
5	0	0	0	0	0	4	4	0	3	0	0	2	3	2	0	0	0	3	0	2	0	2	2	0	4	0	1
4	1	1	3	1	1	4	5	2	4	4	0	2	5	4	0	0	1	5	0	5	2	5	4	5	4	0	0
2	2	3	0	1	0	2	3	0	1	2	1	3	2	1	0	0	2	2	0	1	2	1	2	3	2	0	1
1	2	1	0	4	1	3	2	3	0	0	0	1	3	3	0	0	0	3	0	3	0	0	0	2	3	0	1
4	2	3	2	1	1	4	4	2	4	4	1	4	3	1	1	1	1	4	1	3	1	3	4	3	3	0	1
4	4	4	4	4	4	5	5	4	5	5	0	5	4	4	3	0	4	5	4	5	0	5	4	4	4	0	1
2	0	2	2	0	1	3	3	0	4	2	1	3	2	0	0	0	0	4	0	2	1	2	1	0	1	1	1
3	1	3	2	1	2	3	0	1	4	0	2	3	3	2	0	0	2	4	0	0	4	0	1	3	3	1	0
1	0	3	3	3	0	4	0	0	0	3	4	1	3	0	0	0	0	4	0	3	0	3	0	0	2	0	0
3	0	0	2	3	0	4	0	0	3	1	0	2	4	0	0	0	0	3	0	1	0	0	2	0	4	0	0
0	0	4	3	0	0	3	0	0	2	0	2	0	3	0	0	0	4	4	0	3	3	0	0	2	3	0	0
3	2	4	3	0	0	3	0	0	0	2	0	0	3	3	0	4	1	4	4	4	0	3	0	3	3	0	1
5	4	3	4	3	4	4	5	4	5	4	2	4	3	3	1	0	0	4	0	3	0	2	3	3	3	0	0
3	2	4	3	3	2	3	2	2	3	1	0	0	3	4	0	0	0	2	0	0	0	0	0	2	3	0	1
4	3	0	3	0	2	4	5	1	3	4	2	5	4	1	0	0	0	1	0	4	0	3	3	4	4	0	0
5	5	5	5	5	5	5	5	5	5	5	0	5	5	5	5	1	0	0	5	5	0	5	5	5	5	0	1
2	0	3	2	4	1	2	2	0	0	0	0	2	2	2	0	0	2	5	0	2	0	0	0	0	2	0	1
4	4	2	2	0	5	4	0	4	1	2	1	0	1	0	0	0	2	3	0	0	0	1	0	3	1	0	1
2	1	0	0	0	1	1	0	0	2	0	0	0	2	0	0	0	0	2	0	0	0	1	1	0	1	0	0
4	0	3	1	1	1	5	1	0	1	2	0	0	5	4	0	1	0	3	0	4	0	3	4	4	4	0	1
2	2	5	5	2	2	5	5	0	0	5	5	5	5	4	0	3	2	5	2	5	5	3	3	1	5	0	1
3	0	3	4	1	0	4	1	0	2	0	3	1	3	1	0	0	0	2	0	2	0	0	1	0	3	0	1
0	0	4	0	5	0	5	3	0	0	4	4	3	4	4	0	4	2	4	0	4	3	0	0	4	4	0	0
4	2	4	3	2	1	4	2	0	4	2	0	2	4	4	0	0	0	4	2	3	2	3	4	2	4	0	1
4	3	4	4	3	1	4	5	3	4	4	0	3	4	2	0	0	0	4	0	4	0	3	4	3	4	0	1
4	3	3	4	3	3	4	4	3	3	3	0	3	4	3	1	1	3	4	1	3	0	3	2	4	4	1	1
5	3	4	4	3	0	4	4	4	5	4	5	3	5	3	0	0	3	3	0	4	1	3	4	2	4	0	0
3	2	3	2	2	2	3	2	0	2	2	2	2	3	2	4	3	2	4	3	2	0	2	0	3	3	0	0
0	1	1	1	2	1	3	2	3	0	1	0	1	4	3	0	0	2	5	0	2	0	1	0	2	3	0	0
0	0	2	3	0	0	3	0	0	0	0	0	0	3	0	0	0	0	3	0	2	0	0	0	0	3	0	0
4	3	4	4	3	3	4	3	2	3	3	3	3	3	2	2	0	0	4	1	1	1	3	1	3	2	0	1
0	0	2	0	0	0	1	0	0	0	1	0	0	1	0	0	0	2	3	0	2	0	2	0	1	1	0	1
3	1	2	1	0	2	4	4	1	4	5	0	3	4	1	2	0	0	4	0	2	0	5	4	3	3	0	0
1	1	3	3	3	2	3	4	2	2	3	3	3	4	2	0	3	3	3	0	0	1	3	2	2	3	1	1
4	4	3	4	4	4	4	2	4	4	4	3	2	3	4	0	0	2	4	0	1	0	2	0	1	3	0	0
2	0	4	1	3	0	3	4	2	2	3	2	4	3	3	3	2	3	3	3	3	1	3	1	1	3	0	0
1	2	3	4	2	2	3	3	0	1	2	0	3	2	3	0	0	0	3	0	2	0	2	3	2	4	0	0
4	3	4	1	4	1	4	3	3	4	4	2	3	3	4	0	2	4	4	0	3	4	4	4	4	1	1	1
4	3	2	2	1	3	3	1	2	4	1	0	1	2	1	0	0	1	1	1	2	0	1	4	1	2	0	1
1	1	4	3	3	1	4	1	4	1	4	3	3	4	4	0	0	4	0	0	4	1	4	0	4	4	1	1
3	3	5	4	4	4	3	2	3	3	4	3	4	4	4	0	3	4	4	0	3	0	3	3	4	4	1	1
4	3	2	2	3	3	4	3	2	4	4	2	4	4	4	3	0	0	2	1	5	1	1	0	4	4	0	1
1	4	4	2	1	4	4	4	3	3	4	2	4	3	3	4	4	4	1	3	1	0	2	1	2	2	0	1
5	2	3	2	2	4	3	2	3	4	4	4	3	3	3	1	0	3	4	0	2	3	4	5	5	4	0	1
4	2	3	4	1	1	4	3	0	4	3	2	3	4	3	0	0	4	3	0	2	0	3	3	2	4	0	0
4	0	4	3	2	0	4	4	2	5	4	4	1	4	3	0	0	0	4	0	4	5	3	5	2	4	1	1
2	0	0	0	0	0	0	2	0	0	0	0	1	1	0	0	0	0	2	0	0	0	0	0	0	0	0	0
1	3	3	2	3	2	2	2	2	2	4	3	2	1	2	1	2	3	3	1	2	2	3	2	3	1	0	0
3	3	2	4	4	1	4	4	2	1	2	0	3	3	4	0	1	1	2	0	4	0	3	0	1	3	0	0
4	5	4	5	1	5	5	5	4	5	5	0	3	4	2	5	0	0	4	3	4	0	4	4	4	4	0	1
2	0	2	1	1	1	3	4	0	2	1	0	4	2	1	0	1	1	2	0	3	0	1	1	0	3	0	0
5	0	4	5	4	0	4	0	0	4	4	0	4	4	4	0	4	4	5	0	4	0	4	5	4	4	0	1
1	1	2	2	2	2	3	3	1	1	1	1	1	3	1	0	0	0	0	0	2	0	0	0	2	2	1	0
4	2	0	5	3	3	4	2	0	4	4	1	3	4	0	0	0	0	4	2	3	0	3	4	0	4	0	0
4	1	1	2	1	1	2	2	1	3	3	3	3	2	3	0	1	1	4	1	3	1	3	3	2	3	0	0
4	1	2	2	0	3	3	4	0	5	3	3	5	4	2	1	1	1	0	2	3	0	3	3	3	3	0	1
4	2	5	3	4	2	5	1	0	0	2	5	3	4	0	2	4	4	2	3	3	5	4	3	4	4	0	0
4	4	2	5	4	4	5	5	4	4	4	4	5	4	4	4	4	5	4	4	4	4	5	4	5	4	0	1
5	5	3	3	4	5	5	5	4	5	4	2	5	5	5	4	3	4	5	3	5	5	4	5	3	5	0	0
0	3	1	0	0	4	0	0	3	0	0	0	0	0	1	0	1	1	4	0	0	0	0	0	2	0	0	1
0	3	0	4	4	3	4	0	3	4	4	0	0	4	0	3	0	0	0	0	0	0	0	0	0	3	0	0
1	0	3	0	0	0	4	5	0	3	2	0	5	4	2	3	0	4	5	5	3	0	2	2	3	3	1	1
0	1	1	1	1	1	3	2	0	0	2	0	3	3	1	0	0	0	2	0	2	0	1	0	1	3	1	1
4	4	3	4	4	4	3	3	4	4	4	0	4	4	3	1	1	2	3	1	1	0	4	3	3	3	0	1
2	3	0	0	2	2	3	0	4	4	3	0	0	4	3	0	0	2	4	0	3	0	3	3	4	4	0	1
4	3	0	0	0	1	4	0	0	4	3	3	0	4	2	0	0	0	1	0	1	2	2	3	3	4	0	0
0	4	0	0	0	4	0	0	0	0	4	0	0	0	0	0	0	0	0	0	0	0	4	0	4	0	0	0
4	4	4	4	4	4	5	5	3	4	4	4	3	4	4	5	3	4	5	5	5	5	4	3	4	4	0	0
4	4	3	3	2	4	2	2	4	5	5	0	0	4	4	0	2	4	4	0	0	5	3	4	4	4	1	1
3	4	2	4	2	4	2	0	3	3	4	0	0	2	0	0	0	0	1	0	0	0	4	0	4	3	1	1
2	0	0	3	3	2	3	3	0	1	2	0	4	3	2	0	0	0	2	0	2	0	2	1	0	3	0	0
3	2	2	5	3	2	4	2	0	0	4	0	0	3	4	0	0	0	1	0	3	0	3	0	3	3	0	0
1	0	1	1	0	0	2	0	0	0	0	0	0	2	2	0	0	2	0	0	2	0	0	0	0	2	1	0
3	4	3	0	4	3	3	2	3	4	4	0	0	3	2	3	0	3	1	0	2	0	0	3	3	2	0	0
5	2	2	4	1	2	3	4	1	5	4	3	4	3	1	0	0	2	1	1	1	1	5	5	4	4	0	1
0	2	3	4	4	1	4	4	1	1	3	2	5	4	4	0	0	4	4	0	5	4	2	0	3	3	0	0
3	4	4	3	4	2	4	0	4	0	2	0	0	4	4	0	0	0	0	0	3	0	2	0	3	3	1	1
0	0	3	1	0	0	0	0	2	0	2	0	0	2	3	0	0	2	2	0	0	0	0	0	2	2	0	0
5	0	3	5	0	0	5	0	0	3	4	2	0	5	3	0	0	3	5	0	5	2	5	0	4	5	1	1
4	2	4	4	4	2	4	4	2	2	4	3	3	4	4	4	0	4	4	4	4	3	4	3	4	4	0	0
3	3	2	4	0	2	3	4	0	2	1	2	3	3	1	4	1	1	2	5	1	0	3	2	1	4	0	1
3	2	4	3	4	2	4	5	1	1	4	0	4	4	4	5	2	4	5	5	4	0	3	0	4	4	0	0
0	0	1	4	1	0	5	3	2	0	2	3	2	1	0	0	0	0	0	0	5	0	3	0	3	3	0	0
3	2	1	1	1	3	3	4	4	2	2	4	2	3	3	1	1	1	1	3	4	1	3	3	2	3	0	1
4	1	2	3	1	1	4	4	0	5	3	5	5	4	1	0	2	1	4	2	3	5	2	4	4	3	0	0
4	2	1	4	0	1	4	0	0	4	4	0	0	4	1	0	0	0	2	0	3	1	4	4	3	4	0	1
3	3	3	4	3	3	4	4	1	3	4	3	4	4	4	0	0	4	4	0	4	3	3	3	3	4	0	1
0	0	2	2	0	1	3	0	0	0	2	0	0	2	2	4	0	3	3	5	3	0	2	0	3	2	0	1
2	3	1	2	0	3	3	4	1	3	2	3	4	2	2	3	0	0	2	0	0	2	4	3	0	3	1	1
2	2	4	0	1	1	1	3	1	4	0	2	3	3	2	0	2	2	3	0	0	1	0	1	0	1	0	0
3	2	3	4	3	2	4	5	0	4	3	4	4	3	3	4	4	2	3	5	4	3	3	3	2	3	0	1
3	3	1	2	3	2	4	5	1	1	3	4	3	3	4	0	0	0	3	0	0	4	3	2	3	3	1	1
5	4	1	3	1	4	4	5	3	5	4	3	5	3	0	5	0	0	5	5	4	0	4	5	5	4	0	1
2	2	0	0	0	2	2	2	0	2	2	0	2	2	0	0	0	0	2	0	0	0	2	0	0	2	0	1
0	0	2	2	0	0	4	3	0	3	2	4	2	2	2	0	0	0	4	0	2	3	2	0	0	2	0	0
4	1	3	3	4	1	3	3	0	3	3	0	3	2	2	3	1	3	4	4	2	0	1	2	2	3	0	1
4	4	3	1	1	4	3	0	4	4	4	2	0	4	2	0	0	2	3	0	0	0	3	4	3	3	0	0
5	0	4	4	0	0	5	4	0	3	4	3	4	4	2	0	0	0	3	0	4	4	4	3	4	4	1	1
3	1	1	0	0	0	1	0	0	2	3	2	0	0	2	0	0	1	2	0	1	2	0	3	3	0	0	0
0	0	1	4	0	0	3	5	0	0	2	0	5	4	0	3	0	0	4	3	1	0	0	0	0	2	0	1
3	3	3	4	4	3	5	3	4	4	4	3	2	4	4	3	0	5	2	4	4	0	4	4	3	5	0	1
3	2	4	5	4	2	5	5	0	0	5	5	5	5	1	0	0	4	5	0	5	5	5	2	5	5	1	1
0	0	2	1	0	2	2	0	0	0	0	0	0	0	0	3	1	2	0	1	0	0	0	0	1	0	1	0
1	1	3	1	4	1	1	3	1	1	1	0	0	3	3	0	1	1	1	1	3	0	0	1	1	2	0	1
2	4	3	5	3	4	5	5	5	5	4	4	3	5	3	2	0	0	4	5	4	4	4	2	4	4	0	1
5	3	0	3	3	3	5	3	4	4	4	0	0	2	3	0	0	0	0	0	4	0	4	3	4	4	0	1
1	0	4	1	4	0	3	0	3	0	0	0	0	3	4	3	0	3	1	0	2	0	0	0	2	0	0	1
4	0	4	0	1	1	4	5	0	0	3	0	5	3	2	3	0	0	4	4	2	0	3	0	3	3	0	0
3	3	4	5	5	2	5	5	2	2	5	0	5	5	5	5	0	0	5	5	5	0	5	5	5	5	0	0
1	2	1	0	0	1	2	0	1	1	0	0	0	2	1	0	0	1	2	0	0	0	0	0	1	0	0	1
2	0	4	4	2	0	2	0	0	0	4	0	0	0	2	0	0	0	0	0	4	0	4	0	3	2	0	0
0	4	3	0	0	3	1	0	4	3	0	0	0	0	0	0	0	0	0	0	0	0	0	0	0	0	0	0
2	0	1	0	0	0	2	0	0	0	1	0	0	1	0	0	0	1	4	0	1	0	1	0	2	3	1	1
4	3	0	4	1	3	4	4	3	4	4	0	4	2	1	4	4	0	1	4	2	0	4	4	4	1	1	0
4	1	2	5	3	1	4	0	0	3	4	0	2	4	3	0	0	3	4	0	4	1	3	3	2	4	1	1
4	2	1	2	0	2	2	3	1	4	3	1	3	2	1	0	0	0	1	0	2	0	3	4	3	2	0	1
