# Supplementary material for: Phenomenological assessment of psychedelics induced experiences: Translation and validation of the German Challenging Experience Questionnaire (CEQ) and Ego-Dissolution Inventory (EDI)
Source: PLoS One. 2022 Mar 16;17(3):e0264927. doi: 10.1371/journal.pone.0264927 (PMC8926265; doi:10.1371/journal.pone.0264927)
Supplement: S1 Dataset — (ZIP) [file pone.0264927.s004.zip › CEQ_data_scale_correlations.csv]

grief_score	insanity_score	isolation_score	death_score	fear_score	physical_distress_score	paranoia_score	ceq_total_score	5dasc_score	stai_score
0.667	2.333	5.000	0.000	3.000	0.800	0.000	1.731	0.500	12
3.333	0.333	0.000	0.500	1.200	1.000	0.000	1.269	87.500	2
3.000	0.667	0.000	0.000	0.600	0.200	0.000	0.923	14.500	4
3.500	2.667	4.000	2.000	3.000	0.400	0.000	2.385	16.750	11
1.000	2.000	1.000	0.000	1.600	0.400	0.000	0.962	92.000	6
2.667	2.000	4.333	2.500	3.200	0.600	0.000	2.269	24.250	9
1.000	2.333	1.667	0.000	3.400	2.200	0.000	1.769	15.500	6
0.000	1.333	1.333	5.000	4.200	1.400	0.000	1.769	50.000	4
3.000	2.667	2.333	0.000	3.600	2.600	0.500	2.500	17.000	10
0.333	1.000	0.000	0.000	0.800	0.800	0.000	0.500	73.750	2
0.167	1.667	1.000	0.000	3.200	1.200	0.000	1.192	0.000	10
2.333	3.333	3.333	0.000	3.800	1.600	0.000	2.346	23.250	11
0.333	1.667	0.667	1.000	2.600	1.000	0.000	1.115	40.000	4
1.667	4.667	2.333	3.500	2.200	4.000	0.000	2.654	81.750	5
4.500	3.667	1.333	4.000	4.200	3.200	0.000	3.346	16.000	11
2.833	2.000	3.333	0.000	5.000	0.600	0.000	2.346	0.000	6
1.833	2.333	1.333	0.000	0.600	0.000	0.000	0.962	0.000	8
0.000	0.333	1.000	0.000	2.400	0.000	3.500	0.885	0.000	9
0.167	1.000	1.000	0.000	0.800	1.200	0.000	0.654	1.000	12
3.000	2.000	2.667	0.000	3.800	2.200	3.000	2.615	0.000	14
1.667	3.000	3.000	0.500	3.600	1.600	2.500	2.308	0.000	11
0.833	2.667	2.000	0.000	1.800	2.200	0.000	1.500	34.000	5
0.000	1.667	0.000	0.000	1.000	0.600	1.000	0.577	18.000	7
2.167	3.333	2.000	2.000	4.200	3.200	4.000	3.000	4.750	10
4.667	3.333	1.333	1.500	2.800	2.000	4.000	2.962	36.750	14
1.833	4.000	3.333	4.000	4.000	4.400	3.500	3.462	0.000	12
4.667	5.000	3.333	0.000	5.000	1.400	0.000	3.269	0.000	15
3.333	5.000	4.667	3.500	5.000	0.600	0.000	3.231	1.000	15
3.167	3.333	3.667	0.000	3.200	2.400	2.500	2.808	8.500	12
1.167	3.667	0.333	2.500	3.400	2.600	0.000	2.077	8.000	14
0.333	1.000	1.667	0.000	0.000	0.600	2.000	0.654	5.500	4
2.000	1.667	3.333	0.000	2.600	0.000	1.000	1.615	0.000	9
2.833	4.333	2.000	1.500	2.800	2.000	1.000	2.500	71.000	9
2.833	4.000	4.000	0.000	4.000	1.400	3.500	2.885	0.000	14
2.833	2.667	1.667	0.000	3.200	3.200	0.000	2.385	1.500	12
0.500	1.333	1.333	0.000	2.200	0.600	2.500	1.154	67.750	2
1.000	3.667	1.000	0.500	2.200	2.200	0.500	1.692	0.000	11
4.667	2.000	5.000	0.000	4.400	1.200	0.000	2.962	0.750	12
0.667	0.333	0.333	0.000	0.000	1.200	0.000	0.462	84.250	6
3.667	4.333	3.333	5.000	4.200	2.600	1.500	3.538	42.250	14
4.000	2.333	4.000	0.000	3.600	1.400	1.000	2.692	0.000	13
2.333	3.333	5.000	0.000	1.000	0.400	0.000	1.769	0.000	10
4.000	0.667	1.000	0.000	2.000	0.800	0.000	1.654	0.250	11
1.167	1.000	0.000	0.000	1.000	0.000	0.000	0.577	82.500	7
0.500	1.000	0.000	0.000	2.600	0.600	1.000	0.923	76.500	6
0.667	0.000	0.000	0.000	0.600	0.000	0.000	0.269	0.000	9
0.000	2.000	0.000	0.000	0.800	1.400	0.000	0.654	95.500	5
1.500	2.333	1.333	0.000	0.000	1.200	1.000	1.077	27.500	6
2.833	3.667	2.000	2.000	4.600	4.200	2.000	3.308	2.500	14
2.667	4.000	3.667	1.500	3.400	2.000	4.000	2.962	12.500	8
0.333	1.333	0.333	0.000	0.600	0.800	0.000	0.538	68.250	3
1.833	2.667	3.667	0.000	1.000	3.400	4.000	2.308	52.500	8
2.500	3.333	0.000	0.000	4.800	0.000	0.000	1.885	0.250	12
3.333	1.333	2.667	0.000	2.400	1.000	0.000	1.885	41.000	12
2.833	0.667	3.333	0.000	0.000	0.200	0.000	1.154	0.000	7
0.000	1.333	0.000	0.000	1.000	1.000	0.000	0.538	49.500	3
1.167	1.333	4.000	5.000	3.600	2.800	1.500	2.615	1.250	9
3.500	5.000	5.000	3.000	3.800	3.800	5.000	4.038	0.000	12
4.500	4.000	3.667	0.000	5.000	4.000	2.500	3.846	29.250	14
0.333	3.333	0.667	1.000	2.400	1.000	0.000	1.269	71.250	4
3.333	3.000	4.000	2.000	2.200	2.200	3.500	2.846	1.250	9
0.833	2.667	0.000	0.000	3.800	1.000	0.000	1.423	0.000	10
2.333	4.667	1.667	1.500	4.400	2.800	0.500	2.808	24.250	8
0.333	1.000	0.000	0.000	1.200	0.600	0.000	0.538	0.000	9
3.667	1.667	4.000	1.500	1.600	2.600	1.000	2.500	44.500	9
0.000	3.000	0.000	0.000	0.400	0.600	0.000	0.538	37.250	2
4.000	5.000	4.333	1.000	4.600	2.000	4.000	3.654	0.000	14
0.667	2.000	0.333	2.000	3.000	2.200	0.000	1.577	60.000	6
2.500	3.000	4.000	2.500	3.400	1.200	0.000	2.462	42.500	13
2.000	2.667	1.667	0.000	2.600	4.000	0.500	2.269	72.250	10
4.000	3.667	3.333	0.000	3.600	2.400	3.500	3.154	37.500	10
1.000	1.667	5.000	0.000	4.400	3.000	0.000	2.423	0.000	13
4.000	4.000	4.333	0.000	4.000	3.800	3.000	3.615	0.750	14
4.667	4.667	3.000	5.000	3.800	3.200	4.500	4.038	2.250	11
3.167	2.667	0.667	0.000	2.600	2.800	2.500	2.346	17.500	10
3.000	4.000	4.000	4.000	4.000	4.000	1.500	3.577	33.500	14
0.500	0.667	0.000	0.000	0.000	0.600	0.000	0.308	36.250	6
1.000	4.000	3.667	2.500	3.000	0.000	0.000	1.885	0.000	7
0.000	0.333	0.333	0.000	0.800	0.200	0.500	0.308	3.250	7
2.333	2.000	2.333	1.000	3.200	3.600	0.000	2.423	2.750	9
0.000	0.000	0.000	0.000	2.000	0.000	0.000	0.385	0.000	6
1.000	0.000	0.000	0.000	0.400	1.400	0.000	0.577	61.500	3
1.167	2.333	0.333	0.500	4.400	0.600	0.000	1.577	15.000	9
3.667	3.000	4.667	5.000	3.600	2.600	1.000	3.385	61.750	8
1.500	3.333	2.000	1.000	2.800	0.000	2.500	1.769	0.000	10
2.333	3.000	0.000	3.000	3.600	2.000	0.000	2.192	0.000	11
0.500	1.000	2.333	0.000	2.000	2.000	1.500	1.385	46.250	7
0.333	0.333	0.333	0.000	0.600	1.000	1.000	0.538	65.000	3
1.167	1.000	2.333	0.000	2.400	1.200	1.500	1.462	0.000	8
0.500	1.000	2.000	0.000	0.200	2.200	0.000	0.923	18.500	10
0.333	1.000	2.667	0.000	0.000	1.600	0.000	0.808	0.000	10
2.833	3.667	0.000	4.500	4.400	4.200	0.500	3.115	0.000	14
0.167	2.667	0.000	0.000	1.600	1.600	0.000	0.962	0.000	7
1.167	3.667	0.333	0.000	2.800	0.200	0.000	1.308	9.500	7
1.833	0.333	1.667	0.000	1.200	1.200	0.500	1.154	45.250	8
3.500	3.333	3.333	0.000	3.800	1.000	0.000	2.500	0.000	13
1.167	1.000	2.000	0.000	2.600	0.000	0.000	1.115	1.000	10
0.333	5.000	3.000	0.000	3.600	2.000	0.000	2.077	9.750	8
0.000	0.000	0.000	0.000	0.000	0.000	0.000	0.000	66.250	2
1.833	3.000	0.667	0.000	0.400	1.200	2.500	1.346	41.250	6
1.500	4.667	2.333	0.000	2.800	0.600	0.000	1.808	40.750	4
1.333	2.667	2.000	0.000	1.400	0.400	0.000	1.192	28.000	10
3.500	3.333	2.667	0.000	4.200	0.200	2.500	2.538	0.000	11
4.000	1.000	5.000	0.000	2.200	0.600	0.000	2.154	75.000	7
4.167	4.333	4.333	3.000	3.600	0.800	3.000	3.269	26.250	11
0.333	2.000	2.333	0.000	0.600	0.800	0.000	0.846	22.500	6
4.167	4.333	2.333	2.000	4.600	2.400	4.000	3.538	36.500	11
2.167	4.000	2.000	3.000	3.400	2.000	3.500	2.731	0.000	11
3.000	4.667	4.333	3.000	4.600	2.000	4.500	3.577	3.000	13
0.833	3.000	5.000	2.500	3.200	1.200	4.000	2.462	9.000	7
1.833	2.333	2.333	0.500	1.800	1.800	0.500	1.731	47.000	9
0.500	1.333	0.000	0.000	0.200	1.400	0.000	0.577	30.250	6
3.500	2.333	2.333	0.000	3.600	3.000	3.000	2.846	10.500	13
1.667	3.667	3.000	0.000	2.200	0.800	0.000	1.731	2.250	11
2.167	4.667	2.333	0.500	4.200	2.800	5.000	3.077	0.000	12
0.000	0.000	0.333	0.000	0.000	0.000	0.000	0.038	56.250	7
0.333	2.000	0.000	0.000	0.600	0.000	0.000	0.423	45.250	5
0.000	3.667	1.333	4.500	1.800	1.000	1.500	1.577	86.750	4
0.333	0.667	2.000	4.000	2.000	0.400	0.000	1.154	89.250	2
0.000	0.667	0.000	0.000	0.800	0.400	0.000	0.308	100.000	2
3.833	3.667	3.000	0.000	3.400	0.400	3.500	2.654	0.000	13
1.833	0.000	0.000	0.000	0.400	0.800	0.000	0.654	1.000	10
0.333	2.000	0.667	1.000	3.000	0.600	0.500	1.192	0.250	10
1.167	0.333	1.000	0.000	3.800	2.000	0.500	1.577	2.500	11
1.000	4.333	0.333	0.000	1.600	0.200	0.000	1.115	43.750	11
1.000	0.667	0.000	0.000	2.600	3.200	0.500	1.462	25.000	14
1.833	3.333	2.000	4.000	3.000	0.600	0.000	2.038	59.250	8
3.500	3.000	4.333	2.000	3.600	0.600	1.000	2.692	0.000	11
3.500	1.000	3.667	0.000	2.000	0.600	0.000	1.846	0.000	12
3.000	2.333	1.333	2.500	4.000	1.600	1.500	2.500	15.750	11
3.667	4.333	2.333	1.000	3.800	2.600	4.000	3.231	5.000	12
2.500	0.000	0.667	0.000	1.800	2.400	0.000	1.462	26.750	9
0.333	3.333	0.000	2.500	2.000	0.000	0.000	1.038	100.000	6
3.500	4.667	3.333	2.500	4.200	3.400	4.000	3.692	0.000	12
0.667	3.333	1.333	0.000	2.400	3.200	0.000	1.769	11.750	9
0.833	1.333	0.000	0.000	3.000	0.200	2.500	1.154	77.500	4
0.333	1.000	0.000	0.000	1.000	1.000	0.000	0.577	34.000	5
1.000	3.667	1.333	1.500	3.000	1.400	1.500	1.885	47.500	10
0.667	1.333	1.667	0.000	2.600	1.400	1.500	1.385	12.250	13
3.000	3.000	3.667	1.000	4.000	2.200	2.500	2.923	0.000	11
0.333	2.000	1.333	0.000	0.600	1.000	0.000	0.769	0.000	13
3.500	4.333	2.667	0.000	4.200	1.400	1.000	2.769	9.000	12
2.000	4.000	2.000	1.000	4.600	3.000	2.000	2.846	26.500	7
1.000	4.000	1.333	0.000	1.800	2.600	1.000	1.769	0.000	12
2.167	3.333	2.667	0.500	3.200	1.800	2.500	2.385	3.000	12
3.000	3.667	2.667	2.500	2.600	2.200	0.000	2.538	85.750	5
1.500	4.333	0.667	0.000	3.000	0.800	0.000	1.654	28.500	12
2.833	4.000	4.000	0.000	3.800	0.800	3.000	2.692	0.000	15
0.000	0.000	0.000	0.000	0.000	0.600	0.000	0.115	33.750	2
0.000	0.000	0.000	5.000	3.200	0.000	0.000	1.000	10.250	4
0.667	1.000	0.667	0.500	1.400	1.400	1.500	1.038	19.750	7
0.167	3.667	0.000	2.500	3.200	2.800	0.000	1.808	21.500	4
3.833	4.000	2.000	4.500	3.800	1.000	1.000	2.923	6.000	6
2.167	3.667	1.333	0.000	3.800	3.600	0.000	2.500	0.000	7
0.333	0.000	0.000	0.000	0.200	0.000	0.000	0.115	86.750	2
2.500	3.000	2.667	0.000	3.400	3.800	0.000	2.615	0.000	15
2.167	4.000	0.000	0.000	3.600	1.000	0.000	1.846	0.000	11
1.833	1.000	1.667	0.000	0.800	0.600	0.500	1.038	53.500	5
2.667	0.000	4.333	0.000	2.400	0.000	0.500	1.615	23.000	6
3.833	5.000	3.000	2.500	4.200	3.400	2.000	3.615	4.750	10
2.333	2.000	2.000	0.000	1.800	1.200	0.000	1.577	0.000	10
2.500	4.333	3.000	0.000	3.800	1.200	0.500	2.423	0.000	12
2.667	0.667	3.333	0.000	3.000	0.800	0.000	1.808	0.000	8
1.167	2.667	0.333	1.500	1.800	0.600	0.000	1.192	15.000	7
0.500	2.000	0.000	0.000	3.000	1.800	1.500	1.385	0.000	12
2.833	3.333	2.333	5.000	4.200	3.400	1.000	3.231	3.750	12
5.000	5.000	5.000	5.000	5.000	4.200	5.000	4.846	0.000	14
2.833	3.000	1.333	2.000	4.000	2.400	0.000	2.538	0.250	13
4.167	3.333	2.333	0.000	2.800	1.200	1.500	2.500	0.000	10
3.167	3.333	3.000	0.500	4.200	1.600	0.000	2.615	6.000	8
0.000	1.333	1.000	0.000	0.200	0.400	0.000	0.385	0.000	7
1.000	2.000	0.667	1.000	0.800	2.200	0.500	1.231	88.500	3
0.333	3.000	3.333	0.000	2.600	0.400	0.000	1.385	0.000	8
3.000	4.000	4.000	0.000	4.200	1.400	1.000	2.769	0.000	9
1.333	2.667	1.667	0.000	1.400	1.400	1.500	1.462	12.000	8
1.333	2.000	0.333	0.000	2.400	1.600	0.000	1.346	21.500	10
2.500	4.000	4.000	1.000	3.000	1.400	1.000	2.500	23.000	10
4.333	5.000	4.333	3.500	4.400	3.200	0.000	3.808	0.000	14
0.833	3.333	2.333	0.000	2.000	0.400	1.000	1.385	66.250	2
1.167	2.333	2.667	0.000	2.200	1.600	3.000	1.808	12.500	13
1.000	1.667	0.333	0.000	3.000	1.200	2.000	1.423	0.000	7
0.167	1.667	2.667	0.000	3.000	0.600	0.000	1.231	21.250	6
0.333	1.333	0.667	0.000	3.000	1.600	2.500	1.385	2.500	6
1.667	1.333	1.000	2.000	3.200	2.400	0.000	1.885	2.500	10
3.500	4.333	4.333	0.500	3.400	1.800	1.000	2.923	28.250	8
1.500	1.333	2.000	0.000	2.400	2.200	0.000	1.615	11.500	8
2.833	3.667	3.333	0.000	3.800	0.200	1.000	2.308	7.500	12
5.000	3.333	5.000	5.000	5.000	3.200	0.000	4.077	75.000	9
0.167	3.000	0.667	0.000	2.000	2.200	0.000	1.269	12.000	7
3.167	1.000	1.667	0.000	1.600	0.800	0.500	1.538	22.500	5
0.500	0.667	1.667	0.000	0.800	0.000	0.000	0.538	0.000	6
1.667	1.333	3.000	0.000	3.800	1.800	0.000	1.962	0.000	10
2.167	5.000	1.667	1.000	5.000	3.200	5.000	3.308	0.000	8
0.000	1.333	2.000	0.000	3.200	1.000	1.500	1.308	1.000	10
1.333	3.333	0.000	0.000	3.400	3.800	3.500	2.346	0.250	14
1.667	2.667	4.000	1.000	3.600	2.000	1.000	2.385	0.000	12
2.833	4.000	4.000	0.000	4.000	1.800	0.000	2.692	0.000	13
3.167	3.667	3.000	1.000	3.800	2.600	0.000	2.808	32.250	9
2.667	3.333	4.667	0.000	4.200	2.600	3.000	3.077	19.500	14
1.833	2.667	1.667	3.500	2.600	2.400	1.000	2.231	57.250	5
1.500	2.667	0.000	0.000	2.600	1.600	0.000	1.462	17.500	9
0.000	1.000	0.000	0.000	2.800	0.400	0.000	0.731	28.000	5
2.833	3.333	2.667	1.500	2.800	1.800	2.000	2.500	0.000	9
0.667	1.000	0.000	0.000	1.000	0.800	0.000	0.615	14.000	3
2.833	3.667	3.667	1.000	2.800	0.600	0.000	2.231	0.250	11
2.167	3.333	1.667	0.000	2.600	2.800	2.000	2.269	2.750	12
3.167	2.667	2.667	0.000	3.000	2.600	1.500	2.538	0.000	12
1.500	3.667	1.667	3.000	2.600	3.000	1.500	2.385	0.500	12
1.667	3.000	1.667	0.000	3.000	1.600	0.000	1.808	0.000	9
3.167	3.333	4.000	0.000	2.400	3.600	3.000	2.962	0.000	15
1.833	1.000	4.000	0.500	2.200	1.000	0.000	1.654	27.500	8
3.000	1.333	0.667	0.000	3.800	3.000	2.000	2.385	0.000	15
3.500	3.333	3.000	0.000	3.600	4.000	1.500	3.115	0.000	11
2.833	3.000	2.667	2.000	3.800	1.800	1.500	2.654	0.000	12
3.167	3.000	1.667	3.500	2.400	3.200	1.000	2.692	47.500	6
3.667	3.000	4.667	0.500	2.800	2.200	3.500	3.000	0.000	12
1.833	3.000	3.667	0.000	3.600	2.200	1.000	2.385	0.000	11
1.833	3.000	4.667	0.000	3.800	1.800	4.500	2.731	0.000	13
0.000	1.667	0.667	0.000	0.200	0.000	0.000	0.308	25.000	7
2.833	2.333	1.667	1.000	1.600	2.600	2.500	2.192	11.500	9
2.000	3.000	1.333	0.000	3.600	2.400	0.000	2.115	10.000	11
4.500	4.000	4.333	4.000	4.400	1.400	0.000	3.423	0.000	15
0.500	3.333	1.667	0.000	2.400	1.200	0.000	1.385	22.000	9
2.000	3.000	4.667	0.000	4.200	4.000	0.000	2.923	0.000	13
1.167	1.333	0.667	0.000	2.400	1.000	0.500	1.192	42.000	2
2.000	3.000	4.000	1.000	4.000	0.600	0.500	2.269	0.000	11
1.833	3.000	3.333	0.500	2.400	1.400	2.000	2.077	0.000	9
2.167	3.000	4.000	1.500	3.000	1.200	1.500	2.346	13.250	9
2.333	2.000	2.333	2.500	3.800	3.400	5.000	3.000	0.000	7
4.333	4.667	4.000	4.000	4.400	3.800	4.000	4.192	0.000	14
4.167	5.000	5.000	3.500	4.600	3.800	3.500	4.269	0.500	8
2.000	1.333	0.000	0.000	0.000	0.800	0.000	0.769	51.250	2
2.167	0.000	1.333	1.500	3.000	0.800	0.000	1.500	1.000	12
1.167	5.000	2.000	4.000	2.800	1.800	0.000	2.269	56.000	4
1.000	2.333	0.000	0.000	2.400	0.600	0.000	1.077	4.500	11
3.833	3.333	3.667	1.000	3.000	2.600	0.000	2.846	0.000	10
3.167	1.333	3.000	0.000	2.800	1.400	0.000	2.038	20.250	8
2.000	0.333	3.667	0.000	2.600	0.400	2.500	1.692	0.000	11
3.333	0.000	0.000	0.000	0.000	0.000	0.000	0.769	0.250	6
3.833	4.333	3.667	5.000	4.400	3.800	4.500	4.115	0.000	12
4.000	2.000	4.333	0.000	2.600	3.000	2.500	2.923	0.250	15
3.833	0.333	2.000	0.000	2.200	0.800	0.000	1.731	18.250	7
1.000	3.000	1.333	0.000	2.800	1.000	0.000	1.462	0.000	11
2.333	1.000	1.000	0.000	3.600	1.800	0.000	1.808	0.000	9
0.000	0.000	0.333	0.000	1.800	1.000	0.000	0.577	25.000	4
2.833	1.000	3.333	1.500	2.000	2.400	0.000	2.115	43.250	9
3.000	3.000	5.000	0.500	3.000	1.200	2.000	2.615	0.000	10
2.000	4.333	0.333	0.000	4.000	3.000	3.000	2.577	63.500	7
2.833	0.000	1.000	0.000	3.400	2.400	0.000	1.885	50.250	8
1.000	0.667	0.000	0.000	1.000	1.600	0.000	0.808	0.000	8
2.167	1.667	2.667	0.000	5.000	1.800	2.000	2.462	0.000	11
3.000	3.667	3.000	4.000	4.000	3.200	3.000	3.385	0.000	13
1.667	3.000	2.333	4.500	3.000	1.000	1.000	2.192	75.250	7
2.667	4.667	1.333	5.000	3.800	3.600	0.000	3.115	1.000	14
1.667	1.667	0.000	0.000	3.600	0.400	1.500	1.462	0.000	10
2.667	2.333	2.667	2.000	2.800	1.400	2.500	2.346	78.000	10
1.833	4.333	4.333	1.000	3.400	1.400	5.000	2.808	0.500	9
2.333	0.667	4.000	0.000	3.800	0.400	0.500	1.923	0.000	12
2.833	4.000	3.000	0.000	4.000	2.800	3.000	3.000	13.250	12
1.333	1.000	0.000	4.500	2.400	1.400	0.000	1.500	2.750	7
2.167	3.333	2.667	1.500	2.000	0.600	2.500	2.000	16.000	7
0.667	3.000	2.333	0.000	1.000	2.200	1.500	1.500	15.250	9
2.000	4.000	3.333	4.500	3.600	3.000	3.500	3.192	6.750	10
2.500	3.667	2.000	0.000	2.400	1.600	4.000	2.308	0.000	11
4.000	5.000	5.000	5.000	3.600	0.400	1.500	3.346	0.000	13
1.333	2.000	1.333	0.000	1.200	0.000	0.000	0.923	0.000	7
0.667	3.000	1.000	0.000	2.400	0.800	3.500	1.500	0.000	9
1.333	3.333	3.000	3.500	2.600	2.600	0.000	2.308	71.250	11
3.667	1.000	4.000	0.000	2.200	1.600	1.000	2.231	0.500	10
2.000	3.667	3.667	0.000	4.200	1.200	3.500	2.615	0.000	12
1.167	0.667	2.667	0.000	0.400	0.800	2.000	1.038	13.000	10
0.333	4.667	0.000	3.000	2.800	0.200	0.000	1.423	0.000	7
3.500	2.333	3.667	3.500	4.400	3.200	1.500	3.346	29.000	11
3.167	5.000	1.667	0.000	5.000	2.600	5.000	3.346	1.750	12
0.500	0.000	0.000	2.000	0.600	1.000	0.000	0.577	28.500	3
0.833	1.333	1.000	0.500	2.000	2.400	0.000	1.346	0.000	9
4.167	4.000	3.000	3.500	4.600	1.800	4.000	3.577	0.500	12
3.667	1.000	4.000	0.000	3.600	1.200	0.000	2.346	3.500	15
0.833	0.333	0.333	1.500	1.800	3.000	0.000	1.308	33.500	8
1.667	4.667	1.333	3.500	2.400	1.400	0.000	2.077	2.000	10
3.667	5.000	3.333	5.000	5.000	2.800	0.000	3.692	9.250	9
0.833	0.667	0.667	0.000	0.800	0.600	0.000	0.615	52.750	1
1.833	0.000	0.667	0.000	2.400	1.600	0.000	1.269	0.500	12
1.833	0.000	1.000	0.000	0.200	0.600	0.000	0.692	11.250	4
0.667	1.333	0.667	0.000	1.400	0.400	0.000	0.731	74.000	8
3.500	3.000	4.000	4.000	2.600	1.200	0.000	2.654	0.000	7
1.833	2.000	3.333	0.000	4.200	2.200	0.500	2.308	0.000	14
2.333	2.333	4.000	0.000	2.000	0.400	0.500	1.769	23.750	7
