# Supplementary material for: Phenomenological assessment of psychedelics induced experiences: Translation and validation of the German Challenging Experience Questionnaire (CEQ) and Ego-Dissolution Inventory (EDI)
Source: PLoS One. 2022 Mar 16;17(3):e0264927. doi: 10.1371/journal.pone.0264927 (PMC8926265; doi:10.1371/journal.pone.0264927)
Supplement: S2 Dataset — (ZIP) [file pone.0264927.s005.zip]

Archive with 6 entries (6 files):
- EDI_data.csv
- EDI_data_FA_alcohol.csv
- EDI_data_FA_cocaine.csv
- EDI_data_FA_psy_intense.csv
- EDI_data_FA_psy_typical.csv
- EDI_data_FA_total.csv
