# Supplementary material for: Phenomenological assessment of psychedelics induced experiences: Translation and validation of the German Challenging Experience Questionnaire (CEQ) and Ego-Dissolution Inventory (EDI)
Source: PLoS One. 2022 Mar 16;17(3):e0264927. doi: 10.1371/journal.pone.0264927 (PMC8926265; doi:10.1371/journal.pone.0264927)
Supplement: S2 Dataset — (ZIP) [file pone.0264927.s005.zip › EDI_data.csv]

psy_intense_time_elapsed	psy_intense_psychedelic	psy_intense_dose	psy_intense_intensity	psy_intense_eii1	psy_intense_edi1	psy_intense_eii2	psy_intense_edi2	psy_intense_eii3	psy_intense_edi3	psy_intense_eii4	psy_intense_edi4	psy_intense_eii5	psy_intense_edi5	psy_intense_eii6	psy_intense_edi6	psy_intense_eii7	psy_intense_edi7	psy_intense_eii8	psy_intense_edi8	psy_intense_5dasc18	psy_intense_5dasc26	psy_intense_5dasc27	psy_intense_5dasc32	psy_intense_5dasc34	psy_intense_5dasc35	psy_intense_5dasc41	psy_intense_5dasc42	psy_intense_5dasc43	psy_intense_5dasc44	psy_intense_5dasc46	psy_intense_5dasc47	psy_intense_5dasc52	psy_intense_5dasc53	psy_intense_5dasc56	psy_intense_5dasc60	psy_intense_5dasc62	psy_intense_5dasc63	psy_intense_5dasc64	psy_intense_5dasc71	psy_intense_5dasc78	psy_intense_5dasc79	psy_intense_5dasc81	psy_intense_5dasc89	psy_intense_5dasc91	psy_intense_meq14	psy_intense_meq20	psy_intense_meq26	psy_intense_meq28	psy_intense_meq5
		NaN	NaN	NaN	NaN	NaN	NaN	NaN	NaN	NaN	NaN	NaN	NaN	NaN	NaN	NaN	NaN	NaN	NaN	NaN	NaN	NaN	NaN	NaN	NaN	NaN	NaN	NaN	NaN	NaN	NaN	NaN	NaN	NaN	NaN	NaN	NaN	NaN	NaN	NaN	NaN	NaN	NaN	NaN	NaN	NaN	NaN	NaN	NaN
1-5 Jahre	LSD	1.75	89	0	62	0	100	0	25	0	1	0	0	0	0	0	81	0	0	54	62	80	59	87	0	0	0	0	14	52	7	0	0	27	0	13	47	24	89	0	62	100	8	79	1	3	3	1	0
6-12 Monate	LSD	0.75	64	1	25	2	12	2	21	6	2	1	2	1	77	19	2	6	2	1	22	31	14	35	30	10	1	5	13	8	1	2	1	2	1	23	43	1	23	2	8	28	2	36	2	3	3	0	3
1-6 Monate	LSD	1.75	75	30	30	60	60	20	90	15	10	10	7	20	100	70	5	65	5	25	35	70	30	70	100	100	50	25	40	50	80	30	0	35	0	75	85	0	65	0	30	0	90	100	1	2	2	2	3
1-4 Wochen	Psilocybin, psilocybinhaltige Pilze	1.75	60	100	0	71	72	0	50	81	100	72	0	0	100	72	0	60	0	50	0	65	15	50	0	54	54	0	0	35	0	22	0	0	0	0	42	16	43	0	0	55	0	53	1	2	1	2	0
1-4 Wochen	LSD	0.75	60	0	23	0	11	0	67	0	57	0	14	26	59	0	12	0	10	31	12	50	17	57	69	26	62	8	14	4	23	0	0	0	12	0	22	15	4	33	45	46	11	46	1	2	3	2	1
6-12 Monate	LSD	NaN	75	1	1	20	10	1	90	40	1	1	1	1	100	10	1	1	10	45	10	2	3	60	100	75	75	40	2	2	1	45	10	1	2	10	10	2	40	2	10	3	1	75	4	5	2	2	3
6-12 Monate	LSD	0.75	62	11	0	0	75	0	85	80	0	0	0	0	0	19	0	1	0	65	0	0	0	82	43	27	54	0	0	0	0	34	0	0	0	0	26	0	0	0	0	65	0	80	3	4	3	0	2
1-6 Monate	LSD	1.75	65	5	0	0	10	0	20	5	5	0	0	0	25	10	0	15	0	20	0	30	0	5	0	10	30	0	0	0	15	0	0	0	0	0	0	5	25	0	0	10	0	15	1	1	0	0	0
1-5 Jahre	Psilocybin, psilocybinhaltige Pilze	3.75	80	15	90	99	80	1	1	30	2	2	80	80	20	70	20	21	61	100	23	85	45	30	70	100	100	12	4	2	4	85	3	27	5	4	12	33	4	7	5	100	3	34	5	5	5	5	4
1-6 Monate	DMT, Ayahuasca	NaN	85	0	50	0	10	0	0	0	20	0	70	0	0	0	10	0	10	10	0	0	90	0	0	10	0	60	0	70	30	0	10	90	0	0	0	90	0	0	0	0	30	0	1	1	1	1	1
1-5 Jahre	LSD	2.75	68	1	79	0	100	1	77	47	100	1	81	1	100	58	78	8	100	100	96	100	1	100	100	22	12	2	2	2	2	100	3	3	3	5	17	1	73	5	2	4	5	100	4	3	3	3	2
1-5 Jahre	LSD	2.75	90	0	90	0	100	0	90	0	50	0	90	0	0	15	80	0	80	85	85	0	0	70	15	100	100	0	0	0	0	90	0	0	0	85	60	0	100	0	0	85	0	100	5	5	5	4	5
6-12 Monate	DMT, Ayahuasca	1.75	90	0	10	0	60	0	70	0	0	0	10	0	40	0	0	0	0	0	0	0	0	60	0	60	0	0	0	0	0	0	0	0	0	0	0	0	0	0	0	60	0	90	4	4	4	3	3
1-5 Jahre	LSD	1.75	90	0	100	0	100	0	100	50	30	0	50	0	20	0	60	0	80	100	50	0	0	25	41	100	0	0	0	0	0	50	0	0	0	19	0	0	14	0	0	100	0	100	5	5	5	5	5
1-5 Jahre	Psilocybin, psilocybinhaltige Pilze	1.75	79	3	51	1	70	1	88	40	53	0	0	0	69	78	0	39	0	48	0	0	0	52	84	86	53	0	0	0	0	0	0	0	0	0	42	0	62	0	0	57	0	82	4	4	4	4	3
1-5 Jahre	LSD	1.75	50	31	20	0	76	2	82	0	40	0	32	15	77	0	28	0	37	53	23	17	16	75	81	70	71	0	0	0	0	32	0	0	0	0	20	0	43	10	0	52	0	69	4	4	3	3	3
1-4 Wochen	Psilocybin, psilocybinhaltige Pilze	1.75	50	0	51	9	90	8	81	59	89	7	88	6	51	11	69	50	72	91	51	7	6	68	77	93	90	1	1	1	1	92	1	1	1	1	25	1	87	87	1	81	1	100	4	4	4	4	4
1-6 Monate	DMT, Ayahuasca	1.75	86	67	85	1	70	1	91	67	55	1	64	1	69	50	75	1	67	89	100	50	1	72	73	52	88	1	1	1	15	30	0	1	1	1	1	1	54	1	10	58	1	79	4	5	5	4	4
6-10 Jahre	Psilocybin, psilocybinhaltige Pilze	0.75	33	9	21	1	43	5	46	11	11	0	11	4	84	2	6	10	20	41	4	1	0	46	61	56	59	0	1	0	0	13	0	0	1	0	17	0	15	0	0	44	0	52	4	4	3	3	2
1-4 Wochen	DMT, Ayahuasca	NaN	81	1	100	1	50	1	1	1	90	1	70	1	100	1	100	1	75	1	100	100	1	1	1	75	1	1	1	1	100	75	1	1	25	100	100	1	75	1	1	75	1	1	2	0	4	3	5
1-4 Wochen	Meskalin, Peyote	0.75	70	0	90	0	0	0	20	0	51	0	100	0	0	0	91	0	77	5	0	32	31	27	71	65	15	0	0	0	0	0	0	49	0	0	0	0	74	0	84	79	19	0	1	1	1	0	1
1-5 Jahre	LSD	1.75	67	0	23	11	43	0	28	8	41	0	31	0	20	0	14	0	12	28	8	35	16	40	46	25	15	27	15	19	10	18	0	6	9	16	16	0	25	18	10	46	4	23	2	2	2	2	3
1-5 Jahre	LSD	0.75	98	80	20	20	95	2	90	40	94	25	16	1	50	73	2	31	15	51	1	1	1	93	85	74	61	1	1	1	1	1	1	1	1	1	1	1	1	1	1	65	1	84	5	4	5	5	3
1-6 Monate	LSD	0.75	63	21	19	13	60	16	61	17	46	12	16	15	62	18	43	11	46	56	52	32	11	44	54	50	44	9	12	12	10	50	4	8	9	32	47	10	48	36	7	8	9	68	2	3	3	1	2
1-6 Monate	LSD	3.75	39	18	13	7	23	2	11	0	0	0	21	0	12	20	20	0	24	22	22	14	41	83	57	74	53	52	0	0	0	0	0	0	1	40	3	0	9	0	0	0	0	38	3	2	3	3	3
1-6 Monate	LSD	0.75	90	0	5	0	30	0	75	60	0	0	0	0	85	0	14	0	13	0	0	30	0	0	0	50	66	0	0	0	35	30	0	0	10	0	0	0	0	0	0	80	0	10	2	2	2	1	3
1-5 Jahre	LSD	0.75	38	11	5	6	3	36	35	21	3	21	1	26	7	58	0	19	5	8	0	0	0	12	18	2	4	4	0	8	0	1	0	13	26	1	41	6	8	2	0	2	7	12	2	0	1	0	0
<24 Stunden	Psilocybin, psilocybinhaltige Pilze	2.75	50	2	29	4	7	3	34	100	30	2	4	2	5	52	2	16	3	4	2	2	4	1	2	2	4	2	3	4	1	4	3	2	2	2	1	2	3	3	2	5	4	24	3	4	3	1	2
6-12 Monate	DMT, Ayahuasca	1.75	82	0	78	70	68	0	84	0	0	0	78	0	0	0	45	0	28	27	53	91	44	25	0	33	0	0	0	0	29	0	30	0	24	19	0	66	0	29	49	0	0	0	3	1	2	0	1
1-6 Monate	LSD	0.75	40	50	10	0	10	40	5	90	0	0	0	10	15	1	0	0	0	6	0	0	5	15	5	70	0	0	0	1	1	0	0	0	0	0	0	0	6	0	0	25	1	5	1	3	1	0	0
6-10 Jahre	LSD	1.75	90	0	34	1	31	1	57	11	0	1	14	0	45	17	23	16	18	45	8	6	65	28	15	40	80	23	31	36	28	27	1	6	0	0	19	0	18	0	59	93	4	21	3	4	0	0	0
1-4 Wochen	LSD	0.75	70	8	9	1	75	1	60	50	1	1	1	2	70	50	0	51	20	60	50	30	50	80	80	100	80	20	30	40	1	1	1	10	30	30	50	1	61	1	40	61	20	70	4	4	3	3	3
6-12 Monate	LSD	1.75	94	83	80	63	57	66	100	81	38	46	62	47	52	74	100	76	56	55	54	46	18	65	58	70	54	46	24	50	38	58	13	10	59	81	70	27	66	39	50	26	27	26	4	3	3	3	3
1-6 Monate	LSD	2.75	76	38	86	16	96	2	100	54	4	11	84	29	98	100	67	14	100	100	64	77	6	100	100	92	100	0	0	0	0	100	0	0	0	55	9	20	66	9	3	94	5	98	4	4	3	2	3
1-4 Wochen	DMT, Ayahuasca	3.75	100	0	80	0	80	0	80	0	90	0	80	0	100	0	80	0	70	70	90	100	100	0	0	90	0	80	0	0	100	50	0	0	0	80	0	80	0	0	0	80	0	0	5	4	3	3	3
6-12 Monate	Psilocybin, psilocybinhaltige Pilze	0.25	85	25	100	16	84	8	10	59	8	13	5	5	84	34	86	23	89	13	15	12	61	6	68	100	20	16	45	76	10	77	5	54	0	33	0	0	59	0	0	53	21	0	1	1	1	1	5
1-4 Wochen	LSD	0.75	34	67	100	22	15	0	100	53	15	0	100	0	16	70	0	42	100	100	63	26	0	59	13	9	0	21	0	0	0	0	0	0	0	95	19	0	0	0	0	44	0	61	2	0	3	2	1
1-4 Wochen	LSD	0.25	26	0	0	0	24	0	14	14	1	0	0	0	19	14	0	0	12	21	0	0	0	14	25	0	0	0	0	0	0	0	0	0	0	0	20	0	0	0	0	5	0	18	2	2	1	0	0
6-10 Jahre	LSD	2.75	100	38	28	83	100	37	100	100	90	2	50	1	100	100	32	100	16	100	82	0	0	100	100	100	82	0	0	0	0	100	0	0	0	81	100	0	86	0	0	100	0	99	4	5	5	1	5
1-5 Jahre	Meskalin, Peyote	3.75	85	1	99	0	99	0	91	1	1	1	0	0	1	0	90	0	99	99	0	0	0	89	0	100	99	12	19	0	12	100	0	0	0	0	0	0	100	0	0	32	0	46	4	4	4	4	4
6-12 Monate	Psilocybin, psilocybinhaltige Pilze	NaN	67	84	17	0	72	0	80	100	0	0	0	0	100	82	0	83	0	0	0	0	0	58	69	0	0	0	0	0	0	0	0	0	0	0	0	0	0	0	0	0	0	100	0	4	0	0	0
1-5 Jahre	Psilocybin, psilocybinhaltige Pilze	2.75	76	0	77	0	75	3	47	14	77	0	52	0	67	52	69	4	65	73	86	24	35	70	25	67	50	42	6	14	2	2	21	2	2	41	1	91	55	46	15	56	1	66	5	4	3	2	3
>10 Jahre	LSD	3.75	100	2	97	63	64	2	3	3	2	2	96	3	2	2	71	2	2	2	2	2	2	3	2	98	98	2	2	2	2	99	2	3	3	98	2	2	73	2	3	99	2	2	5	4	4	4	4
1-5 Jahre	DMT, Ayahuasca	3.75	100	47	100	1	100	0	100	0	100	0	100	0	27	0	100	0	100	100	100	100	100	100	68	82	100	16	100	27	8	100	3	8	0	100	61	0	100	0	81	100	71	100	5	5	5	5	5
1-7 Tage	Psilocybin, psilocybinhaltige Pilze	2.75	100	100	100	49	49	2	51	100	1	0	100	44	100	75	0	100	0	0	0	0	0	34	100	100	100	0	0	0	0	51	0	0	0	0	0	0	0	0	0	100	0	0	3	5	4	3	3
1-4 Wochen	LSD	0.75	64	72	73	0	76	0	63	0	0	0	14	0	0	1	1	0	1	1	44	0	0	42	0	0	0	0	0	1	0	72	0	0	0	0	0	0	1	0	0	0	1	41	4	4	3	0	1
1-5 Jahre	Psilocybin, psilocybinhaltige Pilze	1.75	85	0	85	0	85	0	85	100	0	0	85	0	100	100	100	0	100	100	100	50	0	85	100	100	100	0	0	0	0	100	0	0	0	0	0	0	50	0	0	0	0	85	3	4	4	4	5
1-6 Monate	LSD	0.75	60	47	33	0	35	0	40	30	21	41	26	0	49	35	1	40	0	21	29	0	0	30	14	53	40	0	0	0	0	0	0	0	0	1	26	0	0	0	0	53	0	78	2	3	3	2	2
1-6 Monate	LSD	0.75	80	0	60	0	25	0	100	76	1	1	53	1	52	93	46	0	49	55	0	0	0	82	72	68	68	0	0	0	0	27	1	0	0	86	45	0	89	0	1	78	1	1	3	3	4	3	3
1-5 Jahre	DMT, Ayahuasca	1.75	90	0	25	0	0	0	50	8	50	0	0	0	0	0	10	0	0	0	51	100	11	0	0	0	0	0	90	90	91	26	0	50	0	90	0	0	25	25	79	100	26	0	2	3	2	0	0
1-4 Wochen	LSD	0.75	75	76	42	20	100	0	100	100	0	0	0	67	0	0	65	0	75	100	65	79	33	100	7	100	100	74	91	23	70	78	45	69	0	17	64	0	71	55	76	100	35	100	4	4	4	5	4
1-6 Monate	LSD	3.75	80	10	100	0	83	0	62	40	60	10	100	20	10	30	30	25	95	40	75	86	8	87	50	69	53	60	14	46	74	75	23	51	14	32	61	37	90	32	51	87	15	95	3	4	3	1	5
1-5 Jahre	LSD	1.75	95	0	90	5	83	0	60	0	0	0	65	1	63	20	69	0	82	100	95	92	15	100	75	54	87	42	26	71	8	40	0	5	15	8	59	18	100	25	35	86	8	79	4	5	3	1	1
1-7 Tage	LSD	1.75	90	0	60	0	0	0	65	0	85	0	80	0	0	0	60	0	40	0	80	95	60	0	30	100	45	75	90	100	90	60	100	70	80	30	0	40	0	45	50	35	100	0	0	2	0	0	4
6-10 Jahre	Psilocybin, psilocybinhaltige Pilze	3.75	95	0	60	0	70	0	65	0	72	1	60	0	100	0	60	0	60	0	1	35	100	0	100	85	0	0	0	0	0	0	0	0	0	0	0	0	0	0	100	0	0	0	2	0	0	0	4
6-12 Monate	LSD	3.75	100	1	80	90	1	1	20	1	90	1	100	1	1	1	100	1	100	95	90	100	100	50	1	100	100	80	90	60	25	75	50	20	1	20	1	50	40	40	90	50	75	40	3	4	2	2	5
1-5 Jahre	LSD	1.75	91	0	91	0	92	0	94	77	76	0	90	0	0	70	88	0	87	90	62	75	10	87	82	83	87	0	0	0	0	69	0	0	0	50	37	0	90	0	0	88	0	81	5	5	5	4	5
1-5 Jahre	LSD	1.75	80	15	50	50	80	0	20	60	80	0	30	50	80	50	31	50	20	80	85	60	1	80	80	80	80	0	0	1	0	40	0	0	0	70	21	3	60	5	5	90	0	80	5	4	4	4	3
1-4 Wochen	Psilocybin, psilocybinhaltige Pilze	NaN	100	52	13	78	100	0	100	24	6	0	0	0	89	0	13	19	0	66	28	94	0	100	85	92	59	0	0	0	25	52	0	0	0	0	55	12	49	0	0	13	0	100	3	4	5	4	4
1-5 Jahre	LSD	0.75	80	14	62	83	90	0	69	61	44	0	65	33	70	25	50	30	79	90	89	31	0	88	88	81	86	8	12	11	15	66	19	33	48	67	69	41	79	25	18	100	8	36	5	4	4	5	3
6-12 Monate	Psilocybin, psilocybinhaltige Pilze	0.25	100	74	0	0	72	0	100	100	0	0	0	32	100	51	0	23	0	41	35	10	0	59	63	100	34	0	0	0	0	0	0	0	0	0	34	0	0	0	0	0	0	100	3	4	3	0	3
6-12 Monate	LSD	1.75	75	20	69	21	70	0	80	0	59	0	64	0	80	24	21	45	8	55	19	0	0	54	78	29	51	10	0	1	0	0	0	0	0	15	57	0	49	0	0	33	0	54	4	3	4	2	1
1-6 Monate	LSD	3.75	80	0	85	0	90	0	75	100	0	0	0	35	75	90	0	90	0	90	0	0	0	65	30	60	70	0	0	0	0	0	0	0	0	10	10	0	0	0	0	0	0	100	3	4	4	3	0
1-7 Tage	LSD	1.75	70	0	50	0	45	0	57	0	75	0	50	0	10	0	40	0	60	40	16	40	14	55	27	55	15	0	25	20	0	76	16	0	15	0	5	0	31	0	7	55	0	55	4	4	3	3	3
1-6 Monate	LSD	1.75	85	0	34	1	83	0	100	91	76	0	52	39	0	0	38	3	44	74	5	64	0	45	51	60	0	0	0	0	0	77	0	0	0	0	0	0	0	0	0	0	0	0	4	3	4	3	2
1-4 Wochen	LSD	1.75	90	0	40	0	20	0	0	0	60	20	40	20	0	0	50	0	40	40	90	80	20	50	0	50	0	40	10	0	0	20	0	35	0	0	40	40	50	70	70	60	90	0	3	2	3	0	2
1-5 Jahre	LSD	0.75	70	0	80	20	100	0	100	2	100	0	88	17	100	50	83	54	73	90	100	86	5	87	100	100	100	0	1	1	0	70	0	0	0	46	28	0	100	26	0	43	0	70	5	5	5	5	5
1-6 Monate	LSD	0.75	52	11	15	0	16	0	40	0	86	0	0	0	8	1	0	13	0	20	1	17	1	10	49	70	61	0	0	0	0	1	0	0	0	0	0	0	0	0	0	100	0	75	3	3	2	2	2
>10 Jahre	Psilocybin, psilocybinhaltige Pilze	0.75	68	10	8	10	5	7	6	9	10	6	7	6	69	10	8	10	9	6	6	40	27	6	41	7	9	35	36	30	6	32	9	35	6	9	11	38	8	7	23	10	34	5	0	0	0	0	0
		NaN	NaN	NaN	NaN	NaN	NaN	NaN	NaN	NaN	NaN	NaN	NaN	NaN	NaN	NaN	NaN	NaN	NaN	NaN	NaN	NaN	NaN	NaN	NaN	NaN	NaN	NaN	NaN	NaN	NaN	NaN	NaN	NaN	NaN	NaN	NaN	NaN	NaN	NaN	NaN	NaN	NaN	NaN	NaN	NaN	NaN	NaN	NaN
1-6 Monate	LSD	3.75	90	70	0	54	79	4	77	71	87	58	5	5	70	76	0	63	3	53	6	4	4	100	67	6	62	5	6	5	5	6	5	6	5	7	52	5	6	13	5	6	5	66	1	3	3	3	0
1-6 Monate	Psilocybin, psilocybinhaltige Pilze	1.75	35	0	0	0	1	0	23	0	16	0	2	1	48	0	0	0	0	0	0	27	1	34	10	38	0	0	0	0	1	0	0	1	0	0	1	1	0	0	0	27	0	0	2	3	1	1	2
6-10 Jahre	Psilocybin, psilocybinhaltige Pilze	NaN	78	0	68	0	72	0	75	86	47	0	48	0	100	75	2	68	42	100	14	3	43	59	92	64	0	0	0	0	0	39	0	0	0	0	0	0	47	0	0	54	0	100	4	4	4	1	3
1-5 Jahre	LSD	0.75	80	23	49	22	59	11	74	9	63	5	49	4	71	12	10	22	15	54	49	83	30	57	57	57	8	5	4	5	4	6	4	4	4	4	27	4	13	4	4	57	2	81	3	3	3	0	3
1-5 Jahre	Psilocybin, psilocybinhaltige Pilze	0.75	60	0	3	30	45	0	0	0	10	0	0	10	50	0	25	0	5	55	50	10	0	80	100	88	15	0	0	6	0	1	0	0	0	0	39	59	11	10	0	29	0	46	3	3	3	0	0
1-5 Jahre	LSD	0.75	85	0	30	5	10	0	15	0	15	0	30	0	40	5	20	0	5	90	100	40	100	95	100	90	80	25	80	10	5	40	5	0	0	0	0	10	95	30	90	95	0	0	1	4	3	1	0
1-5 Jahre	LSD	1.75	63	0	75	2	22	3	25	3	80	3	74	3	13	3	54	4	61	5	88	78	45	3	22	36	3	20	11	23	4	3	3	2	3	77	38	34	15	16	22	4	4	4	1	1	1	1	3
1-4 Wochen	LSD	1.75	100	0	75	0	33	0	66	0	33	0	77	0	0	0	52	0	56	25	80	0	58	0	0	0	0	0	0	0	0	0	0	0	61	50	1	0	28	0	11	16	0	0	3	3	2	1	0
1-5 Jahre	LSD	1.75	70	0	6	0	30	5	60	7	30	2	0	11	17	3	5	0	3	50	30	35	11	75	17	3	22	0	87	73	10	10	0	6	6	50	81	5	38	0	0	21	0	54	3	4	4	3	4
6-12 Monate	LSD	0.75	66	1	18	1	12	1	6	1	1	1	1	1	11	14	1	12	1	1	13	1	1	1	12	28	1	1	1	1	1	24	1	1	1	5	5	1	1	1	1	26	1	31	3	4	2	2	3
		NaN	NaN	NaN	NaN	NaN	NaN	NaN	NaN	NaN	NaN	NaN	NaN	NaN	NaN	NaN	NaN	NaN	NaN	NaN	NaN	NaN	NaN	NaN	NaN	NaN	NaN	NaN	NaN	NaN	NaN	NaN	NaN	NaN	NaN	NaN	NaN	NaN	NaN	NaN	NaN	NaN	NaN	NaN	NaN	NaN	NaN	NaN	NaN
1-6 Monate	LSD	3.75	100	0	100	0	100	0	100	0	80	0	100	30	0	20	100	20	100	100	100	100	50	100	0	80	60	90	100	20	20	50	40	60	100	100	0	0	100	30	0	80	50	100	5	5	5	5	5
1-5 Jahre	Psilocybin, psilocybinhaltige Pilze	0.75	81	0	100	66	70	0	80	39	28	0	100	0	80	61	100	0	95	74	77	51	14	31	68	52	0	0	0	26	57	0	0	0	12	58	0	0	11	0	0	65	0	62	5	5	3	2	1
1-6 Monate	LSD	0.75	92	1	0	7	53	0	72	11	0	0	0	0	0	0	0	0	0	0	0	54	0	59	44	0	0	0	0	0	0	0	0	0	0	0	0	0	0	0	0	0	0	0	1	3	0	0	0
1-5 Jahre	DMT, Ayahuasca	NaN	99	1	100	3	7	3	3	3	100	2	100	2	81	3	100	3	100	75	100	94	100	74	77	93	86	50	99	96	94	100	2	25	30	100	3	69	100	76	97	27	79	23	1	3	3	3	4
1-5 Jahre	LSD	0.75	56	21	30	8	17	2	1	1	20	2	1	16	2	2	1	2	0	2	1	35	25	2	22	1	2	32	4	1	7	1	7	0	10	1	0	11	7	25	32	24	18	0	2	4	3	3	2
1-7 Tage	LSD	3.75	100	50	100	3	5	2	1	0	80	2	97	1	67	96	92	2	89	2	97	75	85	3	50	1	3	2	5	4	51	1	2	57	2	3	3	4	81	95	60	91	90	6	4	1	4	1	1
6-12 Monate	Psilocybin, psilocybinhaltige Pilze	0.25	80	1	40	80	45	1	100	90	100	1	1	0	100	75	0	50	40	75	75	80	0	100	100	100	90	0	0	0	0	100	0	0	0	80	85	0	100	60	10	0	0	100	3	5	4	1	5
1-5 Jahre	DMT, Ayahuasca	1.75	65	0	67	14	77	0	0	1	22	0	58	0	100	0	46	0	84	100	87	100	88	100	100	100	100	40	100	70	84	100	0	0	0	10	1	0	100	0	29	81	7	0	3	3	2	1	4
1-6 Monate	LSD	1.75	65	0	28	20	9	10	5	0	0	0	20	11	0	0	25	0	5	0	10	15	16	0	6	0	0	0	13	0	5	0	0	0	0	0	0	0	0	6	26	0	0	0	0	0	0	0	0
		NaN	NaN	NaN	NaN	NaN	NaN	NaN	NaN	NaN	NaN	NaN	NaN	NaN	NaN	NaN	NaN	NaN	NaN	NaN	NaN	NaN	NaN	NaN	NaN	NaN	NaN	NaN	NaN	NaN	NaN	NaN	NaN	NaN	NaN	NaN	NaN	NaN	NaN	NaN	NaN	NaN	NaN	NaN	NaN	NaN	NaN	NaN	NaN
6-12 Monate	LSD	1.75	60	0	50	0	60	50	80	0	100	0	60	0	0	0	0	0	0	60	0	60	60	0	70	50	0	40	60	50	70	50	40	60	0	0	40	0	40	50	60	50	50	60	2	1	1	1	1
1-5 Jahre	LSD	2.75	68	0	63	0	85	0	83	0	59	0	73	0	74	0	73	0	66	78	82	0	0	79	81	89	80	0	0	0	0	77	0	0	0	51	0	0	73	0	0	68	0	88	4	4	5	4	4
1-6 Monate	LSD	0.75	70	50	0	0	50	0	75	0	80	0	0	0	50	0	0	0	0	50	0	0	0	0	0	0	0	0	0	0	0	0	0	0	0	0	25	0	0	0	0	0	0	45	2	3	2	0	0
1-6 Monate	DMT, Ayahuasca	NaN	100	0	50	0	0	1	60	80	0	0	20	0	0	0	50	0	50	0	0	90	1	0	0	0	0	0	0	0	80	0	0	0	1	0	0	0	0	0	1	0	0	0	4	1	2	0	0
1-6 Monate	LSD	2.75	70	0	20	0	60	0	80	0	30	0	30	0	40	0	0	0	30	50	0	20	10	30	50	50	0	50	20	20	0	0	0	20	0	0	10	0	20	0	10	50	0	60	3	2	2	0	2
1-7 Tage	Psilocybin, psilocybinhaltige Pilze	0.75	30	0	0	0	0	0	60	70	0	0	0	0	100	35	0	15	0	0	50	0	0	0	100	0	0	0	0	0	0	20	0	0	5	10	0	0	0	0	0	0	0	80	1	0	0	0	0
1-6 Monate	LSD	2.75	82	0	35	71	51	0	90	0	0	0	35	61	79	0	10	0	19	77	0	100	0	53	78	82	0	0	0	0	0	50	0	0	0	0	10	0	53	32	0	100	0	0	2	3	2	1	3
1-5 Jahre	Psilocybin, psilocybinhaltige Pilze	2.75	80	0	100	0	100	0	100	0	100	0	100	0	100	0	100	0	100	0	0	59	0	100	100	100	60	0	0	0	0	0	0	0	0	0	21	0	82	83	0	60	0	36	2	4	1	0	5
6-10 Jahre	LSD	2.75	90	5	68	92	84	69	21	4	4	5	61	4	3	6	53	4	54	54	81	72	100	88	12	100	50	71	100	100	58	95	77	100	52	56	5	4	77	3	95	63	97	81	2	3	4	5	5
		NaN	NaN	NaN	NaN	NaN	NaN	NaN	NaN	NaN	NaN	NaN	NaN	NaN	NaN	NaN	NaN	NaN	NaN	NaN	NaN	NaN	NaN	NaN	NaN	NaN	NaN	NaN	NaN	NaN	NaN	NaN	NaN	NaN	NaN	NaN	NaN	NaN	NaN	NaN	NaN	NaN	NaN	NaN	NaN	NaN	NaN	NaN	NaN
>10 Jahre	LSD	1.75	76	2	0	0	58	0	60	0	64	0	0	51	54	0	0	0	0	57	0	0	0	31	52	79	0	0	0	15	0	19	0	0	0	0	17	0	0	0	0	100	0	49	4	3	4	2	2
1-6 Monate	LSD	1.75	80	30	50	40	60	0	50	20	0	0	60	0	80	80	60	50	50	60	30	0	0	50	75	40	20	0	0	0	0	40	0	0	0	40	30	0	50	0	0	50	0	80	4	4	4	1	4
1-5 Jahre	Psilocybin, psilocybinhaltige Pilze	0.75	78	0	72	0	66	0	77	36	0	24	69	0	44	88	68	6	67	89	75	61	0	79	72	100	0	31	0	47	14	91	20	4	65	66	64	0	100	0	3	88	0	81	4	5	3	3	4
1-5 Jahre	LSD	1.75	90	0	80	0	0	0	0	0	70	0	90	0	0	0	50	0	50	10	100	5	100	0	10	100	5	30	100	100	20	100	10	20	0	100	0	80	50	10	100	100	100	0	0	0	0	0	5
1-6 Monate	DMT, Ayahuasca	1.75	75	0	65	0	40	0	30	0	90	10	20	0	100	0	50	0	40	75	25	80	0	80	100	100	60	5	0	20	90	0	0	0	75	0	25	75	25	95	0	100	0	0	4	4	5	3	3
1-6 Monate	LSD	0.25	68	27	86	0	67	0	56	56	52	13	37	0	20	0	0	0	0	0	0	0	0	16	0	18	0	0	0	0	0	5	0	0	0	0	0	0	0	0	0	36	0	5	4	4	3	4	2
6-10 Jahre	Psilocybin, psilocybinhaltige Pilze	1.75	30	0	10	0	10	0	0	0	45	20	0	0	70	70	5	0	0	35	50	50	0	0	65	5	0	0	0	0	10	0	0	0	0	0	0	30	0	0	0	0	0	0	0	3	1	1	0
6-12 Monate	LSD	1.75	66	7	0	6	52	3	2	6	74	2	11	4	5	5	4	5	4	53	55	67	100	24	5	66	3	82	6	27	8	3	3	9	12	30	5	3	19	51	47	55	2	15	3	4	4	2	4
>10 Jahre	LSD	2.75	66	0	51	4	4	0	21	13	48	0	17	0	50	0	21	0	26	44	0	14	56	0	37	19	0	0	14	27	0	3	0	0	0	0	35	18	0	0	29	45	0	0	2	3	3	2	4
1-5 Jahre	Psilocybin, psilocybinhaltige Pilze	1.75	85	0	60	60	87	9	92	13	90	2	8	0	90	6	1	0	0	28	0	4	15	72	99	99	42	0	0	0	0	0	0	0	0	33	69	0	16	0	0	0	1	5	4	3	1	1	1
1-5 Jahre	LSD	1.75	92	50	60	50	90	25	80	80	1	1	1	1	5	10	1	1	1	90	1	1	1	90	80	80	90	1	1	1	1	100	1	1	1	75	70	1	50	1	1	60	1	60	5	5	5	4	3
1-6 Monate	LSD	3.75	100	0	100	0	100	0	100	0	0	0	51	0	0	0	50	0	61	100	100	83	0	100	0	100	0	0	0	0	26	100	0	0	0	34	0	0	100	0	0	30	0	61	4	5	4	3	5
1-6 Monate	LSD	1.75	80	0	55	0	90	0	100	0	0	0	55	0	100	0	50	0	40	100	60	30	0	75	100	50	100	0	0	0	25	30	0	0	0	0	0	0	21	25	0	70	0	80	5	5	5	0	1
6-12 Monate	Psilocybin, psilocybinhaltige Pilze	2.75	70	100	65	0	85	0	70	80	80	0	65	0	80	80	65	85	65	60	60	0	0	80	65	65	65	0	0	0	0	45	0	0	0	75	0	0	45	0	0	95	0	85	4	4	4	3	4
1-7 Tage	DMT, Ayahuasca	2.75	90	1	94	6	95	0	91	3	77	2	100	0	96	6	91	0	89	90	67	40	1	86	81	99	90	2	1	67	2	85	2	6	68	83	75	1	88	83	2	6	4	67	4	4	3	2	5
1-5 Jahre	Psilocybin, psilocybinhaltige Pilze	1.75	99	0	99	0	100	0	90	0	99	48	99	0	0	99	50	75	50	100	70	8	5	50	100	100	100	50	33	80	0	70	68	50	0	0	0	1	100	90	0	99	0	99	5	5	4	1	4
1-6 Monate	LSD	1.75	55	1	75	1	75	1	80	1	52	1	75	1	90	1	20	1	80	31	1	95	1	1	100	77	1	1	1	1	1	1	1	1	1	1	1	1	1	1	50	1	1	1	4	4	4	1	0
1-5 Jahre	Psilocybin, psilocybinhaltige Pilze	1.75	75	0	71	0	39	0	67	71	91	52	45	0	65	81	0	64	21	53	0	20	0	63	81	0	96	0	0	0	0	0	0	0	27	0	14	55	0	0	16	38	0	23	4	0	0	0	0
1-5 Jahre	LSD	0.75	71	0	75	0	74	0	54	0	77	0	84	0	0	0	62	0	65	85	72	39	78	41	0	43	50	85	78	73	84	52	67	44	0	34	54	57	44	37	22	39	74	19	3	3	4	2	2
1-5 Jahre	Psilocybin, psilocybinhaltige Pilze	NaN	100	0	100	0	100	0	0	0	100	0	100	0	100	0	100	0	100	25	100	30	0	100	100	100	100	0	0	0	18	34	0	0	18	90	16	0	100	16	0	28	0	100	4	5	3	3	4
6-12 Monate	LSD	1.75	65	16	80	2	65	1	64	1	70	1	68	1	80	1	82	2	85	71	92	71	32	1	1	2	78	37	1	24	30	81	1	2	1	63	24	0	62	1	40	60	1	66	4	5	3	4	3
1-6 Monate	LSD	1.75	60	0	20	0	15	70	50	0	0	10	5	0	0	10	0	0	0	20	0	80	5	40	70	30	60	20	50	0	5	0	1	50	0	0	0	15	0	0	25	0	0	20	1	1	1	1	1
1-6 Monate	LSD	1.75	69	36	12	28	57	2	64	9	4	3	18	35	29	5	2	8	2	56	2	96	2	44	100	9	31	2	2	2	2	2	2	2	3	2	2	2	45	2	2	32	2	39	4	4	4	3	0
6-12 Monate	LSD	2.75	85	100	100	50	100	0	100	100	50	0	100	0	100	100	80	50	76	100	80	19	0	100	100	100	70	0	0	0	0	58	0	0	0	61	0	0	74	20	0	49	0	90	5	4	4	3	4
		NaN	NaN	NaN	NaN	NaN	NaN	NaN	NaN	NaN	NaN	NaN	NaN	NaN	NaN	NaN	NaN	NaN	NaN	NaN	NaN	NaN	NaN	NaN	NaN	NaN	NaN	NaN	NaN	NaN	NaN	NaN	NaN	NaN	NaN	NaN	NaN	NaN	NaN	NaN	NaN	NaN	NaN	NaN	NaN	NaN	NaN	NaN	NaN
1-5 Jahre	Psilocybin, psilocybinhaltige Pilze	2.75	90	40	80	20	80	0	80	60	70	10	70	10	100	70	70	60	20	80	10	0	60	80	100	100	80	100	30	0	0	100	0	0	0	30	60	0	70	0	30	100	60	100	5	5	4	4	5
1-5 Jahre	LSD	2.75	75	0	93	0	80	0	74	100	0	0	85	0	100	51	0	0	73	62	36	0	0	53	77	79	60	0	0	16	0	13	0	0	0	26	53	0	40	0	0	83	0	57	3	3	4	4	2
6-12 Monate	LSD	1.75	80	10	15	0	75	0	30	0	60	0	10	0	70	0	5	0	10	40	50	60	0	90	40	60	20	0	0	0	30	10	5	0	10	25	60	1	85	30	5	25	0	20	5	4	4	2	3
1-6 Monate	LSD	2.75	75	50	75	10	70	10	50	85	0	0	0	0	70	80	15	80	10	70	0	0	0	75	40	60	20	0	0	0	0	0	0	0	0	0	20	0	60	0	0	10	0	75	4	4	4	3	3
1-5 Jahre	DMT, Ayahuasca	2.75	80	0	100	0	80	0	75	100	75	0	90	0	90	36	85	5	80	85	24	70	3	16	70	4	20	0	0	0	3	0	0	0	5	3	5	0	5	50	0	11	0	80	2	4	3	3	3
1-5 Jahre	DMT, Ayahuasca	3.75	95	0	100	74	56	0	29	0	70	0	100	74	33	0	100	0	100	21	100	91	39	0	63	90	53	60	50	28	19	22	4	15	0	100	22	22	0	70	100	4	100	0	5	3	4	5	5
1-5 Jahre	Psilocybin, psilocybinhaltige Pilze	0.25	40	5	0	4	80	0	82	50	60	50	0	0	80	40	0	10	0	60	60	30	20	80	80	70	80	30	10	10	20	20	20	0	20	20	50	0	40	40	15	60	0	80	4	3	3	2	2
6-10 Jahre	LSD	0.75	80	45	76	50	71	8	58	71	68	8	10	14	53	59	9	11	13	67	10	6	10	59	67	100	58	6	11	9	77	11	13	13	66	9	9	16	13	13	13	12	8	68	3	3	2	1	3
1-5 Jahre	Psilocybin, psilocybinhaltige Pilze	0.75	59	0	20	0	61	0	27	0	19	0	31	0	0	0	0	0	0	37	18	35	12	71	14	0	0	0	8	0	13	0	0	0	13	0	2	0	28	0	0	71	0	15	2	3	0	0	2
1-5 Jahre	LSD	2.75	90	0	80	0	30	0	40	0	40	0	60	0	40	0	10	0	20	80	10	10	0	35	90	40	20	5	5	5	5	10	0	0	0	0	0	0	80	0	5	0	0	5	4	4	5	4	3
1-4 Wochen	LSD	0.75	39	52	5	5	6	5	0	52	85	0	3	0	72	34	5	8	8	28	10	7	6	39	59	67	56	3	7	8	9	47	1	7	6	54	7	0	40	6	5	59	2	57	4	1	3	1	3
1-5 Jahre	LSD	0.75	90	0	100	25	40	0	25	0	0	0	0	0	100	0	0	0	75	0	0	0	40	80	100	0	0	0	10	0	0	0	0	0	0	100	0	0	0	0	0	0	0	0	1	0	0	0	0
1-5 Jahre	LSD	1.75	65	0	59	0	95	0	98	0	60	0	55	0	0	0	36	0	22	92	43	30	14	87	81	72	0	0	0	0	0	41	0	0	0	0	0	0	15	0	4	0	0	61	4	4	4	4	3
6-10 Jahre	DMT, Ayahuasca	NaN	72	0	0	0	85	0	46	0	82	0	0	0	84	77	0	0	0	0	42	0	0	0	66	16	0	0	0	0	0	0	0	0	0	96	0	9	0	0	0	100	0	100	5	4	4	2	2
1-5 Jahre	Psilocybin, psilocybinhaltige Pilze	3.75	100	0	100	0	100	0	100	0	100	0	100	0	80	0	100	0	100	100	79	0	0	80	100	72	81	0	0	0	0	80	0	0	0	79	0	0	81	0	0	100	0	100	4	4	4	4	4
1-5 Jahre	DMT, Ayahuasca	NaN	63	0	4	28	63	0	57	7	0	0	0	0	0	10	0	6	0	66	21	0	77	68	0	4	0	6	0	0	0	32	0	0	0	4	4	0	67	0	88	13	0	0	4	3	4	2	2
>10 Jahre	LSD	0.75	67	32	95	0	94	0	95	66	69	6	65	7	78	55	15	67	39	82	54	5	8	96	92	90	93	7	7	8	5	97	6	3	8	71	65	0	70	13	1	84	2	95	5	5	5	4	4
6-10 Jahre	Psilocybin, psilocybinhaltige Pilze	3.75	85	2	95	2	85	2	90	30	80	1	70	1	1	1	90	2	94	91	50	75	95	90	1	85	1	60	1	1	1	1	2	44	1	59	44	1	41	1	67	88	66	95	4	4	5	5	3
1-6 Monate	Psilocybin, psilocybinhaltige Pilze	NaN	85	0	59	0	100	0	100	100	0	0	0	0	100	100	0	53	0	0	0	50	0	100	100	100	0	0	0	0	0	0	0	0	0	0	0	0	0	0	0	0	0	100	4	4	4	4	5
1-5 Jahre	DMT, Ayahuasca	NaN	100	50	100	27	85	3	4	0	23	71	66	5	2	2	91	2	62	2	95	99	100	69	5	100	3	18	76	85	97	89	4	13	75	94	2	65	52	71	6	36	9	1	4	4	4	3	5
1-6 Monate	LSD	1.75	75	100	24	70	36	100	100	100	100	74	11	19	100	100	9	96	37	100	7	100	5	100	5	5	85	3	7	1	1	1	0	3	1	3	1	0	4	4	1	0	0	0	4	3	5	3	2
1-4 Wochen	LSD	1.75	70	80	66	0	91	0	100	40	30	0	70	80	90	0	80	0	60	95	30	20	0	70	90	70	50	20	0	0	0	0	20	0	10	0	10	0	30	0	0	0	0	40	4	2	4	0	0
1-6 Monate	LSD	0.25	47	15	70	63	87	26	100	35	25	6	0	0	80	17	55	0	18	65	2	27	55	82	100	92	78	16	5	0	0	41	0	0	0	0	0	0	0	1	15	0	0	42	2	4	4	3	2
1-5 Jahre	LSD	1.75	75	6	71	0	31	0	71	3	7	0	65	0	50	0	40	1	40	40	40	0	0	65	61	29	53	11	1	15	5	22	9	1	6	50	28	2	53	0	0	15	1	23	3	4	3	3	2
1-6 Monate	LSD	2.75	90	13	69	29	90	11	82	50	82	19	91	5	60	3	92	19	87	85	88	12	5	92	84	93	88	4	2	4	3	79	4	5	86	85	5	5	80	4	13	14	13	81	4	1	4	4	1
6-12 Monate	LSD	2.75	67	39	89	22	75	0	69	61	88	0	96	52	76	58	69	64	62	88	65	0	0	62	57	91	97	0	0	0	0	0	0	0	0	38	0	14	64	14	13	76	13	14	3	3	4	0	3
1-6 Monate	Psilocybin, psilocybinhaltige Pilze	1.75	20	5	15	0	20	0	40	5	40	1	5	2	15	10	0	5	0	0	0	0	0	10	0	0	0	0	0	0	0	0	0	0	0	0	4	0	2	0	2	0	0	10	0	0	0	0	0
1-6 Monate	Psilocybin, psilocybinhaltige Pilze	3.75	70	2	67	0	1	14	62	90	5	0	76	11	0	47	43	86	24	47	89	71	6	36	58	76	72	1	16	19	2	8	3	0	0	0	40	37	8	0	0	0	0	65	3	3	3	0	0
1-5 Jahre	LSD	2.75	100	10	0	0	0	0	50	0	50	0	0	0	0	0	20	0	20	100	0	50	0	50	0	0	0	0	0	0	60	0	0	0	0	0	0	0	50	50	50	0	0	0	3	3	3	0	0
<24 Stunden	LSD	0.25	45	0	15	0	30	0	35	50	20	0	16	0	70	40	10	20	15	45	0	0	0	30	60	30	0	0	65	0	0	0	0	0	0	5	10	0	5	0	0	79	0	70	3	3	1	1	1
6-12 Monate	LSD	0.75	63	14	33	9	69	0	83	29	60	0	33	0	34	17	11	0	17	67	0	34	5	60	32	39	18	0	0	2	0	25	0	0	0	0	38	0	54	7	0	76	0	24	4	3	1	0	3
6-10 Jahre	LSD	0.75	76	27	20	10	46	24	64	16	52	10	27	18	60	16	43	21	52	58	60	36	41	58	66	26	30	13	14	64	8	47	20	11	16	18	12	16	64	10	6	76	12	66	3	3	3	2	2
1-5 Jahre	Psilocybin, psilocybinhaltige Pilze	2.75	68	11	27	0	39	0	3	5	4	4	43	0	26	0	0	0	0	0	47	0	0	0	12	16	79	20	19	10	0	0	0	10	0	41	51	0	0	0	23	65	0	0	2	3	0	0	0
1-4 Wochen	LSD	0.25	9	7	5	7	30	10	50	11	24	8	10	6	66	20	10	12	9	43	25	14	12	46	56	29	10	29	5	29	8	7	6	24	12	8	34	9	11	5	11	11	23	6	2	2	0	0	0
1-5 Jahre	LSD	0.75	75	14	76	79	96	11	77	78	8	8	71	5	80	14	68	8	79	40	29	65	77	77	100	34	31	24	24	24	25	24	5	9	8	22	20	4	13	4	6	83	3	25	3	3	4	2	4
6-10 Jahre	Psilocybin, psilocybinhaltige Pilze	2.75	45	0	19	0	19	0	9	0	29	0	8	0	13	8	10	0	0	0	0	0	0	20	17	6	0	10	0	0	0	0	0	0	0	0	0	0	0	0	0	6	0	8	1	2	1	0	0
1-5 Jahre	LSD	3.75	68	16	59	0	58	0	38	0	42	0	54	0	58	0	22	0	11	42	3	29	43	21	67	1	10	1	0	0	0	1	2	0	3	0	6	4	10	35	56	30	12	57	2	3	2	0	1
		NaN	NaN	NaN	NaN	NaN	NaN	NaN	NaN	NaN	NaN	NaN	NaN	NaN	NaN	NaN	NaN	NaN	NaN	NaN	NaN	NaN	NaN	NaN	NaN	NaN	NaN	NaN	NaN	NaN	NaN	NaN	NaN	NaN	NaN	NaN	NaN	NaN	NaN	NaN	NaN	NaN	NaN	NaN	NaN	NaN	NaN	NaN	NaN
1-6 Monate	LSD	0.75	74	16	70	70	100	0	60	75	60	0	30	100	0	21	15	0	20	100	16	60	0	75	0	90	80	0	0	0	0	85	0	0	0	30	10	20	75	30	8	25	0	100	5	5	4	3	4
1-4 Wochen	DMT, Ayahuasca	2.75	100	0	100	0	100	0	100	100	100	0	100	0	100	0	100	0	100	100	89	100	0	100	100	100	100	0	0	0	100	75	0	0	9	100	100	100	100	100	0	30	0	50	5	3	5	4	4
6-12 Monate	LSD	0.75	38	68	73	20	40	32	70	60	27	34	19	32	66	47	37	65	30	40	21	20	31	52	66	35	44	14	32	26	23	37	13	15	19	5	15	12	65	33	19	23	20	83	2	3	2	3	3
1-4 Wochen	Psilocybin, psilocybinhaltige Pilze	1.75	35	65	0	0	0	0	15	20	0	0	0	0	20	20	20	0	0	0	0	0	0	25	0	50	0	0	0	0	0	0	0	0	0	0	0	0	15	0	10	40	0	50	4	3	2	1	2
1-5 Jahre	LSD	0.75	69	0	20	0	100	0	69	69	0	69	0	0	100	69	0	69	0	50	0	69	0	100	100	100	69	1	0	0	69	50	0	0	0	0	69	0	69	0	0	69	0	69	2	4	2	0	4
>10 Jahre	LSD	0.75	90	0	80	0	95	0	80	0	50	0	60	0	100	0	50	0	20	70	0	0	0	80	100	30	70	0	0	0	0	0	0	0	0	32	0	0	20	0	0	10	0	70	3	1	4	5	3
1-6 Monate	Psilocybin, psilocybinhaltige Pilze	1.75	73	1	75	1	100	1	100	86	1	1	79	1	45	13	53	53	56	99	34	18	1	100	25	100	44	1	1	1	1	86	1	1	1	30	1	1	79	1	1	1	1	100	5	4	5	5	5
1-5 Jahre	LSD	3.75	95	1	100	35	95	0	85	0	95	1	100	20	0	0	95	0	80	90	90	60	25	85	60	70	85	15	40	55	15	30	0	20	40	70	20	0	100	20	0	100	0	80	5	5	5	5	5
1-5 Jahre	Psilocybin, psilocybinhaltige Pilze	1.75	70	0	41	24	84	0	100	10	100	0	24	0	55	0	0	33	0	86	0	51	0	94	86	88	87	0	0	0	0	75	0	0	1	1	73	0	39	1	0	91	0	91	3	3	4	4	5
1-6 Monate	DMT, Ayahuasca	2.75	100	0	95	0	95	0	95	0	0	0	95	0	0	0	95	0	95	100	100	100	100	0	95	100	100	0	100	100	50	0	100	100	100	100	0	100	100	0	100	0	100	0	4	5	4	5	5
1-6 Monate	Psilocybin, psilocybinhaltige Pilze	0.75	60	77	61	61	48	0	88	9	32	0	0	0	60	0	10	10	15	55	30	23	0	55	70	100	100	0	0	0	5	80	0	0	0	0	10	0	3	0	0	0	0	95	4	4	4	2	4
1-6 Monate	LSD	0.75	40	0	0	34	60	0	50	21	0	0	0	10	25	20	0	12	0	21	0	31	0	29	50	25	18	0	0	0	0	0	0	0	0	0	11	27	12	0	0	0	0	27	0	2	2	0	0
1-6 Monate	LSD	3.75	81	99	0	0	22	0	48	0	0	0	0	0	53	0	0	50	0	0	53	51	0	0	14	24	0	0	0	0	0	34	0	0	0	18	43	0	0	0	0	0	0	100	3	2	2	2	2
6-12 Monate	LSD	2.75	95	25	90	90	85	0	0	0	0	0	85	75	25	0	60	0	30	0	0	25	50	0	0	25	0	0	0	55	0	0	0	30	0	0	0	0	0	50	25	20	5	0	4	2	3	0	4
		NaN	NaN	NaN	NaN	NaN	NaN	NaN	NaN	NaN	NaN	NaN	NaN	NaN	NaN	NaN	NaN	NaN	NaN	NaN	NaN	NaN	NaN	NaN	NaN	NaN	NaN	NaN	NaN	NaN	NaN	NaN	NaN	NaN	NaN	NaN	NaN	NaN	NaN	NaN	NaN	NaN	NaN	NaN	NaN	NaN	NaN	NaN	NaN
1-6 Monate	LSD	1.75	100	0	100	0	100	0	100	0	0	0	100	0	0	0	75	0	50	80	100	76	25	71	0	100	100	0	49	24	0	0	0	0	0	0	0	0	50	0	71	100	0	100	5	4	5	5	5
6-12 Monate	LSD	2.75	73	30	10	67	25	0	0	90	1	0	0	10	100	88	0	87	0	0	89	0	0	0	100	74	84	0	0	0	100	46	0	0	81	0	72	96	0	0	0	95	0	0	0	5	1	4	4
1-5 Jahre	LSD	2.75	70	20	65	36	60	0	85	60	55	30	65	0	60	70	14	19	63	40	23	54	30	61	66	66	61	30	8	9	16	39	0	0	8	5	13	6	5	17	20	12	0	12	3	3	3	4	2
1-5 Jahre	LSD	1.75	80	0	10	0	20	0	40	0	0	0	10	0	10	0	0	0	0	10	10	0	10	20	30	40	20	40	70	50	10	70	0	0	10	0	10	0	10	0	70	70	0	70	3	2	2	2	3
1-6 Monate	DMT, Ayahuasca	1.75	83	39	70	0	65	0	78	37	84	0	68	0	64	62	68	59	68	75	71	77	43	73	71	29	74	49	10	14	0	75	0	16	0	63	43	0	58	0	16	48	0	90	4	4	5	5	3
1-5 Jahre	LSD	2.75	75	71	25	80	75	7	73	73	0	26	18	50	58	100	0	80	0	72	84	61	100	85	51	74	100	100	77	55	59	72	65	8	77	0	0	0	63	100	100	55	100	79	4	5	3	1	5
1-6 Monate	LSD	2.75	65	80	0	0	25	0	65	50	75	0	0	0	100	50	0	60	0	0	69	0	0	25	50	0	0	0	0	0	0	75	0	0	0	0	0	0	0	0	0	0	0	0	3	3	3	1	4
1-6 Monate	LSD	0.75	100	30	95	40	95	20	70	0	1	15	75	10	80	30	90	0	85	95	90	60	100	75	80	100	90	100	80	30	10	100	0	0	0	30	1	0	65	35	10	50	0	20	4	5	4	3	4
>10 Jahre	LSD	0.75	90	14	83	10	94	1	45	16	53	1	50	5	51	6	5	3	24	96	31	3	1	73	73	90	1	1	3	1	1	10	1	1	1	34	9	1	84	10	3	60	1	67	5	1	5	1	3
1-5 Jahre	Psilocybin, psilocybinhaltige Pilze	2.75	100	4	90	1	32	1	1	1	96	1	87	1	1	1	66	1	68	1	98	90	1	1	1	1	1	83	74	1	1	1	1	77	1	59	1	1	1	1	1	46	1	1	1	2	0	0	3
1-6 Monate	LSD	3.75	85	23	40	7	90	0	19	80	74	1	1	4	79	44	86	43	26	49	91	6	2	64	60	100	79	6	2	2	3	96	2	2	0	10	39	27	50	7	4	79	2	27	5	5	1	5	5
1-5 Jahre	DMT, Ayahuasca	3.75	90	5	100	20	90	80	100	40	66	5	100	10	60	20	100	6	100	95	100	75	20	20	39	80	67	10	6	9	48	36	0	0	10	9	0	0	100	7	17	72	0	100	5	1	5	4	4
1-6 Monate	LSD	2.75	61	54	13	0	78	0	100	70	50	11	0	0	80	75	15	74	9	69	9	0	63	79	80	52	72	30	9	0	0	8	39	0	4	0	0	30	0	0	3	57	0	100	5	5	5	4	5
1-6 Monate	LSD	1.75	50	70	0	10	90	0	90	23	85	0	15	0	70	30	0	0	0	30	0	0	0	43	0	10	1	0	0	0	0	0	0	1	0	0	0	0	0	0	0	10	0	100	4	3	3	4	2
6-12 Monate	LSD	1.75	75	19	14	6	55	56	36	12	72	2	42	6	70	0	89	2	77	87	11	84	6	2	35	65	3	2	1	23	12	56	2	0	18	0	43	3	20	0	3	23	10	49	3	1	0	2	0
6-12 Monate	LSD	1.75	85	76	56	0	51	0	56	0	0	0	19	0	8	0	0	1	10	76	73	92	10	58	85	82	67	0	1	23	0	17	0	0	2	22	4	0	16	0	10	21	0	35	3	4	3	3	2
1-5 Jahre	LSD	1.75	81	0	10	0	90	0	80	25	0	0	15	1	0	10	15	0	8	90	18	38	3	42	0	100	19	26	28	20	0	26	74	0	5	7	8	0	50	22	4	69	3	20	1	4	4	0	5
6-12 Monate	LSD	2.75	80	0	90	0	80	0	100	50	40	0	90	0	80	80	90	50	85	60	100	25	0	70	40	60	0	0	0	0	20	10	0	0	0	70	40	0	30	0	0	30	0	50	5	3	3	2	2
1-4 Wochen	LSD	2.75	78	0	0	15	30	0	20	0	0	0	0	0	80	10	0	0	0	0	0	15	0	10	65	36	0	0	0	0	0	20	0	0	0	0	0	0	0	0	5	20	0	75	3	1	2	0	1
>10 Jahre	Psilocybin, psilocybinhaltige Pilze	1.75	70	0	58	0	33	0	70	0	62	0	0	0	50	0	30	0	29	11	0	50	0	20	40	10	81	0	0	0	0	0	0	0	0	0	33	0	30	0	0	25	0	0	1	2	1	0	0
6-10 Jahre	Psilocybin, psilocybinhaltige Pilze	0.25	80	0	100	0	25	0	40	5	0	0	50	0	25	0	80	0	0	40	0	0	0	25	25	30	30	0	0	0	0	0	0	0	0	0	10	0	0	0	0	30	0	40	5	4	4	1	1
<24 Stunden	Psilocybin, psilocybinhaltige Pilze	NaN	60	60	40	13	9	9	60	22	20	0	0	30	63	60	20	17	12	61	69	12	62	10	9	80	20	90	17	18	80	20	0	0	0	0	0	80	50	0	40	0	70	60	2	2	2	2	1
1-5 Jahre	Psilocybin, psilocybinhaltige Pilze	1.75	80	8	15	7	59	8	72	10	62	9	34	14	4	23	8	25	3	47	49	22	0	67	27	45	3	0	0	3	31	3	3	0	0	32	2	3	2	2	10	62	3	73	3	3	4	3	0
1-5 Jahre	LSD	1.75	90	17	18	25	72	0	86	89	84	7	5	6	60	84	11	89	8	87	8	4	6	100	49	56	70	4	5	0	0	53	0	0	0	0	18	0	0	0	0	35	0	100	1	3	3	3	0
6-12 Monate	Psilocybin, psilocybinhaltige Pilze	NaN	100	82	3	23	52	3	100	100	72	3	8	7	100	78	4	50	9	100	32	4	24	100	100	100	100	6	14	2	11	22	0	0	46	0	100	0	100	0	15	43	0	100	5	4	4	2	3
1-5 Jahre	LSD	2.75	80	22	79	15	34	0	85	0	75	17	100	16	68	6	74	7	68	61	97	74	23	19	34	75	29	62	53	27	65	65	8	39	16	69	0	15	34	74	84	100	32	54	4	4	3	1	5
1-7 Tage	LSD	1.75	65	0	20	0	5	0	50	0	20	9	19	78	50	0	100	0	7	7	13	0	0	23	29	42	6	0	0	0	0	2	4	0	5	37	5	0	13	0	0	33	0	13	2	3	1	0	2
1-5 Jahre	Psilocybin, psilocybinhaltige Pilze	1.75	50	0	20	0	30	0	44	25	0	0	0	0	0	0	5	0	5	60	40	30	0	53	0	0	0	0	0	0	0	0	0	0	0	0	20	0	24	0	0	10	0	15	2	0	2	0	0
1-5 Jahre	DMT, Ayahuasca	NaN	100	5	100	7	100	0	73	76	55	5	22	23	64	61	100	26	100	100	100	100	0	100	100	100	100	15	2	0	100	100	5	0	100	100	100	100	100	100	0	64	0	100	5	5	5	5	5
1-6 Monate	Psilocybin, psilocybinhaltige Pilze	NaN	95	5	80	30	90	0	10	0	70	0	0	0	0	0	0	0	0	80	60	0	0	80	0	10	0	80	0	50	0	20	10	0	0	0	20	30	0	0	0	0	0	70	4	1	3	1	2
6-12 Monate	LSD	1.75	76	88	43	44	48	56	76	90	40	5	49	77	6	20	62	57	18	80	76	86	0	74	6	84	76	0	0	0	0	13	0	0	0	0	24	0	77	0	0	77	0	81	4	5	4	3	4
		NaN	NaN	NaN	NaN	NaN	NaN	NaN	NaN	NaN	NaN	NaN	NaN	NaN	NaN	NaN	NaN	NaN	NaN	NaN	NaN	NaN	NaN	NaN	NaN	NaN	NaN	NaN	NaN	NaN	NaN	NaN	NaN	NaN	NaN	NaN	NaN	NaN	NaN	NaN	NaN	NaN	NaN	NaN	NaN	NaN	NaN	NaN	NaN
1-5 Jahre	LSD	1.75	90	80	95	75	90	5	60	61	25	5	99	5	15	73	80	67	80	95	80	10	10	94	99	98	85	5	40	10	11	11	12	7	7	80	21	10	75	9	43	91	4	71	4	4	5	4	4
6-12 Monate	Psilocybin, psilocybinhaltige Pilze	1.75	71	0	10	49	48	0	100	73	69	0	0	37	65	0	0	0	31	56	0	13	20	57	71	0	15	0	0	67	0	24	0	0	0	13	47	65	0	0	8	39	1	23	1	2	3	0	3
6-12 Monate	LSD	1.75	84	4	99	3	49	68	86	3	84	3	100	2	3	2	88	2	99	55	47	82	73	54	2	37	40	61	64	61	66	62	35	84	34	2	2	87	2	32	63	29	35	60	2	2	3	2	2
1-5 Jahre	LSD	2.75	75	26	64	6	80	0	73	31	36	0	71	0	46	10	48	16	57	47	59	0	5	51	54	90	64	0	19	10	0	46	0	6	0	10	20	0	53	10	0	34	0	50	4	5	5	4	5
6-12 Monate	DMT, Ayahuasca	2.75	100	100	89	0	100	0	0	0	0	0	0	0	100	0	100	0	100	100	100	100	0	100	100	100	100	0	0	0	100	100	0	0	49	100	100	10	100	100	100	35	0	74	5	5	4	5	5
1-5 Jahre	Psilocybin, psilocybinhaltige Pilze	3.75	89	0	89	0	50	1	68	17	81	0	59	50	2	3	25	6	74	84	96	68	69	99	29	84	50	58	16	67	89	50	66	38	38	52	52	84	78	28	25	65	2	62	4	4	3	1	3
6-12 Monate	LSD	2.75	65	0	70	0	80	0	35	90	95	0	20	0	90	13	40	30	25	70	0	50	0	90	57	44	20	0	0	0	0	0	0	0	0	22	0	0	21	0	0	86	0	0	2	1	3	1	1
1-6 Monate	Psilocybin, psilocybinhaltige Pilze	2.75	100	0	75	0	25	0	0	0	24	0	75	0	0	0	74	0	74	50	95	85	26	95	0	0	0	11	50	31	70	85	0	0	94	90	90	96	100	30	84	0	0	0	5	2	2	0	3
1-5 Jahre	LSD	2.75	91	78	85	49	100	0	97	98	0	0	85	0	87	89	82	89	84	91	29	14	30	92	96	93	90	16	13	37	36	25	0	7	0	84	70	0	78	40	24	100	0	95	5	5	5	4	4
1-5 Jahre	LSD	2.75	80	80	100	0	85	0	90	75	100	0	100	0	75	50	80	50	100	100	25	0	0	65	85	99	100	0	0	0	0	100	0	0	0	0	55	0	40	0	0	70	0	80	5	5	5	5	5
6-12 Monate	LSD	1.75	83	56	87	13	96	1	90	100	0	0	83	1	91	91	43	86	61	93	72	19	4	80	95	98	90	0	0	0	8	96	0	0	0	43	78	0	64	0	0	5	0	100	5	4	5	5	5
1-5 Jahre	LSD	2.75	90	0	95	2	10	1	15	2	35	1	95	20	40	2	95	1	96	80	85	49	46	80	51	30	70	25	15	15	10	65	2	8	30	42	3	19	90	32	51	13	1	70	2	4	3	2	2
1-5 Jahre	LSD	0.75	85	0	38	4	55	0	83	0	62	0	64	0	0	0	45	0	44	57	62	73	0	24	0	76	0	87	62	0	43	0	0	0	0	44	0	0	32	0	0	0	0	0	2	3	2	1	3
6-10 Jahre	Psilocybin, psilocybinhaltige Pilze	3.75	100	0	95	5	50	0	0	0	95	0	100	0	0	0	0	0	20	0	50	100	100	0	70	95	0	0	90	15	100	100	0	35	30	60	0	100	0	0	100	20	0	0	0	1	1	1	4
1-5 Jahre	LSD	NaN	40	5	30	20	0	0	0	0	0	0	15	20	80	0	17	0	20	0	12	34	0	37	48	35	11	21	56	14	4	5	0	0	1	30	0	0	11	0	8	0	0	72	0	3	3	1	2
1-5 Jahre	DMT, Ayahuasca	NaN	70	0	20	0	50	0	50	30	20	0	5	0	70	10	5	0	3	28	11	0	0	28	83	58	20	13	0	10	2	0	0	0	0	0	0	0	40	0	0	80	0	80	5	4	5	1	2
1-6 Monate	LSD	1.75	75	1	1	1	70	1	50	1	35	1	1	1	75	1	1	1	40	55	10	35	1	95	60	1	20	1	1	1	1	45	1	1	1	1	20	1	70	1	5	20	1	56	5	3	5	1	3
6-12 Monate	LSD	3.75	64	0	58	0	81	0	100	65	0	30	29	28	22	0	50	0	68	86	53	22	0	76	0	16	38	0	0	0	23	60	0	0	0	39	19	0	46	0	0	36	0	100	5	4	5	2	2
1-7 Tage	LSD	2.75	75	75	100	0	50	0	60	0	0	55	75	0	0	0	30	0	0	30	100	50	80	50	50	90	100	50	20	20	20	80	80	30	100	100	80	50	50	60	30	30	0	100	3	4	1	3	4
1-6 Monate	LSD	1.75	95	63	90	81	8	7	7	6	79	3	93	15	55	15	69	8	96	58	90	58	100	18	94	100	53	66	81	95	67	74	42	89	96	100	57	75	56	80	89	59	100	9	1	1	3	3	5
1-5 Jahre	LSD	0.75	68	1	38	1	21	0	21	15	57	0	29	49	2	0	17	0	19	7	33	55	81	25	32	4	0	50	42	41	28	0	10	0	14	19	0	16	5	2	33	0	0	0	2	2	3	1	1
6-10 Jahre	Psilocybin, psilocybinhaltige Pilze	1.75	90	0	90	0	60	0	75	0	90	0	90	0	0	0	30	0	90	30	10	5	50	70	0	20	0	30	0	80	30	0	0	5	0	0	60	80	30	0	90	40	30	0	4	2	3	0	1
1-6 Monate	LSD	0.75	45	0	24	0	66	0	83	0	1	0	0	0	55	0	0	0	0	25	44	20	0	51	91	31	0	0	0	0	1	0	0	1	1	0	0	1	0	0	0	1	0	63	3	3	3	2	2
1-5 Jahre	LSD	0.75	70	0	60	0	75	0	80	0	80	0	50	0	0	0	60	0	15	20	0	25	10	25	20	30	0	30	15	35	0	20	0	5	5	0	0	0	70	0	10	85	5	50	5	4	4	3	2
6-12 Monate	LSD	0.75	70	0	0	0	0	0	100	54	75	0	0	0	100	0	0	0	60	100	100	0	50	100	100	80	100	0	75	0	0	75	0	0	0	70	70	0	100	0	0	50	0	75	4	3	4	0	3
1-5 Jahre	LSD	3.75	50	0	62	61	87	0	58	37	0	0	60	0	91	0	49	0	61	64	24	39	18	75	72	75	78	9	6	4	0	5	0	0	0	59	24	0	61	0	21	86	0	62	3	4	2	2	4
>10 Jahre	Psilocybin, psilocybinhaltige Pilze	NaN	77	0	13	5	20	5	20	0	5	13	33	9	33	0	7	0	0	23	46	29	74	36	53	35	5	53	83	67	19	52	0	27	27	69	51	28	74	7	81	50	22	0	1	1	3	0	0
		NaN	NaN	NaN	NaN	NaN	NaN	NaN	NaN	NaN	NaN	NaN	NaN	NaN	NaN	NaN	NaN	NaN	NaN	NaN	NaN	NaN	NaN	NaN	NaN	NaN	NaN	NaN	NaN	NaN	NaN	NaN	NaN	NaN	NaN	NaN	NaN	NaN	NaN	NaN	NaN	NaN	NaN	NaN	NaN	NaN	NaN	NaN	NaN
1-4 Wochen	LSD	3.75	90	0	100	50	100	0	75	0	80	67	100	0	0	5	100	7	100	100	90	30	0	100	49	28	0	0	0	0	80	46	0	0	77	88	87	0	85	69	0	0	0	92	3	0	4	0	5
6-10 Jahre	Psilocybin, psilocybinhaltige Pilze	NaN	75	0	30	1	93	1	70	1	100	1	100	1	75	1	20	1	30	50	20	1	1	50	90	100	80	1	1	1	10	100	1	1	1	70	50	1	100	1	1	100	1	90	4	4	5	3	4
6-10 Jahre	LSD	3.75	94	10	90	6	90	1	15	2	60	0	12	0	17	0	46	0	46	26	16	32	39	37	6	16	11	0	0	0	9	11	0	0	0	70	23	0	8	0	0	41	0	13	4	4	3	2	1
6-12 Monate	LSD	3.75	80	70	75	84	55	16	80	70	20	17	81	80	52	77	70	50	69	50	19	0	0	10	0	60	80	0	0	0	0	24	0	0	0	6	0	0	43	60	0	40	0	15	3	4	3	2	4
1-6 Monate	DMT, Ayahuasca	NaN	100	0	100	0	100	0	100	100	50	0	50	0	0	0	100	0	100	50	100	0	0	100	0	0	0	0	0	0	0	0	0	0	0	100	0	0	54	0	0	0	0	100	5	5	5	0	3
1-6 Monate	LSD	0.75	60	0	33	0	59	0	71	71	0	75	37	0	20	62	0	0	0	78	0	59	0	76	0	0	61	0	0	0	0	0	0	0	0	0	64	0	61	0	12	72	0	49	3	4	4	2	0
6-12 Monate	Psilocybin, psilocybinhaltige Pilze	3.75	70	1	44	3	81	2	30	0	90	1	21	0	49	0	8	0	0	73	74	6	1	95	0	54	0	0	0	0	47	52	30	0	0	73	83	0	73	0	0	41	0	0	4	4	3	2	2
6-10 Jahre	Psilocybin, psilocybinhaltige Pilze	0.75	59	34	5	3	3	4	3	3	55	2	2	0	75	0	0	0	0	1	0	40	57	1	3	0	4	46	100	100	14	5	0	69	0	0	0	57	0	0	0	0	18	0	0	0	0	0	0
6-12 Monate	LSD	3.75	100	0	99	0	99	0	10	0	12	0	99	0	13	0	90	0	99	99	99	0	0	99	18	0	50	0	0	0	0	99	0	0	0	0	0	0	89	0	0	10	0	25	3	3	1	1	0
1-5 Jahre	Psilocybin, psilocybinhaltige Pilze	1.75	96	10	68	78	74	2	17	100	0	1	80	3	100	86	36	50	42	32	13	1	77	5	100	85	95	32	63	14	28	74	3	0	1	2	8	19	2	26	47	100	10	69	5	4	5	5	2
1-6 Monate	LSD	3.75	80	0	80	50	100	0	100	0	0	0	0	0	100	0	80	0	67	100	0	69	40	100	100	100	100	30	0	25	0	0	0	0	0	30	0	46	0	0	0	0	0	0	3	4	3	0	1
1-5 Jahre	LSD	1.75	75	40	60	50	100	0	100	100	0	0	50	0	0	50	15	60	30	100	50	0	0	100	0	0	0	0	0	0	0	100	0	0	0	0	0	0	70	0	0	0	0	50	4	4	4	0	0
1-6 Monate	Psilocybin, psilocybinhaltige Pilze	1.75	51	13	46	1	71	1	81	49	23	63	27	1	100	36	29	6	35	20	20	81	1	76	22	80	12	15	1	1	1	40	1	1	1	1	12	1	36	1	1	1	1	85	1	2	4	1	2
1-5 Jahre	Psilocybin, psilocybinhaltige Pilze	1.75	84	0	85	0	0	0	0	0	27	0	63	0	0	0	63	0	44	42	0	43	26	0	0	0	0	14	0	0	0	0	0	0	0	0	0	10	0	0	5	0	0	0	1	1	1	1	1
6-12 Monate	DMT, Ayahuasca	3.75	100	1	100	24	100	0	51	1	85	26	89	1	95	1	100	0	100	52	51	100	28	50	91	79	15	78	72	8	88	93	9	17	10	56	0	77	74	9	22	73	64	0	1	3	5	5	4
1-7 Tage	LSD	1.75	60	10	51	10	80	1	70	60	20	1	21	2	40	40	8	21	34	71	13	12	2	63	17	65	65	3	4	11	1	71	3	3	2	26	13	0	20	0	9	29	0	40	4	4	4	4	4
1-6 Monate	LSD	3.75	70	0	75	20	60	0	10	0	75	0	70	0	50	33	43	0	20	75	40	60	95	30	15	50	0	25	0	25	10	0	20	40	30	15	0	50	25	80	70	50	20	0	3	1	4	3	3
1-7 Tage	LSD	1.75	73	0	39	0	80	0	100	0	100	41	55	0	64	0	45	0	56	13	69	70	5	55	70	79	63	80	0	0	21	0	0	0	14	0	29	13	0	0	44	100	8	42	3	3	4	2	0
6-12 Monate	LSD	0.75	74	0	77	71	68	0	96	0	28	0	59	0	100	4	20	0	16	21	27	4	0	47	99	78	0	0	1	1	17	0	0	0	1	1	0	10	0	0	0	0	0	23	1	1	2	1	2
1-4 Wochen	LSD	2.75	70	60	86	1	100	5	70	100	3	1	3	4	4	50	10	30	1	81	40	2	3	80	0	60	80	3	1	3	30	50	2	3	2	40	60	3	59	3	3	3	3	70	3	4	4	2	4
1-5 Jahre	LSD	2.75	86	27	40	18	90	4	11	5	17	0	45	6	0	0	32	0	59	76	28	19	58	31	0	74	45	40	22	6	33	47	0	23	13	23	10	17	45	6	24	74	12	0	5	3	4	4	5
1-6 Monate	Psilocybin, psilocybinhaltige Pilze	1.75	81	60	81	0	70	0	0	0	0	0	80	0	0	0	81	0	87	0	0	33	0	55	0	0	29	0	0	0	11	0	0	0	0	0	10	14	0	0	0	0	0	0	3	3	3	0	0
1-5 Jahre	LSD	1.75	85	28	63	1	61	1	93	54	71	0	1	0	85	1	71	0	36	63	18	9	2	77	90	90	90	0	0	0	7	1	0	0	0	0	16	8	8	0	12	97	53	54	4	4	2	0	1
1-5 Jahre	LSD	1.75	60	10	0	0	0	0	41	25	30	0	0	0	50	2	0	25	0	70	5	0	0	15	60	33	12	0	0	3	0	0	0	0	0	0	2	0	0	0	1	11	0	40	3	4	2	0	2
6-12 Monate	Psilocybin, psilocybinhaltige Pilze	1.75	60	0	19	11	30	11	10	10	40	10	40	50	40	0	9	0	15	20	10	21	0	20	19	35	10	0	12	0	0	40	0	10	0	22	30	0	14	14	0	50	0	29	3	3	3	2	2
		NaN	NaN	NaN	NaN	NaN	NaN	NaN	NaN	NaN	NaN	NaN	NaN	NaN	NaN	NaN	NaN	NaN	NaN	NaN	NaN	NaN	NaN	NaN	NaN	NaN	NaN	NaN	NaN	NaN	NaN	NaN	NaN	NaN	NaN	NaN	NaN	NaN	NaN	NaN	NaN	NaN	NaN	NaN	NaN	NaN	NaN	NaN	NaN
		NaN	NaN	NaN	NaN	NaN	NaN	NaN	NaN	NaN	NaN	NaN	NaN	NaN	NaN	NaN	NaN	NaN	NaN	NaN	NaN	NaN	NaN	NaN	NaN	NaN	NaN	NaN	NaN	NaN	NaN	NaN	NaN	NaN	NaN	NaN	NaN	NaN	NaN	NaN	NaN	NaN	NaN	NaN	NaN	NaN	NaN	NaN	NaN
1-6 Monate	Psilocybin, psilocybinhaltige Pilze	3.75	60	0	0	0	75	1	70	0	0	0	0	0	30	0	0	20	25	80	0	0	0	90	80	30	0	0	0	0	0	90	0	0	0	0	40	0	40	0	0	0	0	60	1	1	2	0	1
6-10 Jahre	Psilocybin, psilocybinhaltige Pilze	NaN	87	12	83	18	71	0	68	51	0	0	90	0	64	36	90	13	84	63	51	1	0	22	44	69	33	1	21	0	30	34	60	1	0	28	15	0	59	0	26	48	0	1	4	4	3	2	4
1-4 Wochen	LSD	0.75	60	13	80	70	70	15	30	30	30	20	75	60	85	75	85	25	60	65	90	60	20	20	90	85	90	30	20	20	30	70	80	20	80	60	30	50	60	35	30	75	35	60	4	4	3	2	4
1-4 Wochen	LSD	0.75	65	0	0	20	25	0	75	0	25	0	0	0	0	0	0	0	15	70	0	35	0	85	0	50	55	50	15	15	0	0	0	5	0	0	0	0	0	0	15	0	0	0	4	2	3	1	0
1-4 Wochen	Psilocybin, psilocybinhaltige Pilze	0.25	85	50	80	15	100	0	100	80	0	0	0	85	100	85	11	79	0	100	30	0	0	71	100	100	100	15	0	0	0	0	0	0	0	0	0	0	0	0	0	0	0	100	5	4	3	1	5
1-5 Jahre	Psilocybin, psilocybinhaltige Pilze	NaN	41	0	60	31	78	0	94	12	0	0	36	12	15	1	40	2	33	72	20	16	1	57	15	31	0	5	7	22	9	3	0	0	15	38	16	12	38	2	2	34	1	11	2	2	4	0	1
6-12 Monate	DMT, Ayahuasca	NaN	60	0	30	40	40	0	50	0	50	0	30	0	100	0	30	0	30	50	40	60	0	60	100	50	40	20	30	30	70	21	0	0	30	0	0	30	40	30	17	71	0	40	2	2	2	1	3
6-12 Monate	LSD	3.75	73	0	81	0	91	0	95	90	99	0	91	0	100	4	85	4	91	100	82	77	0	99	100	100	100	0	0	0	0	100	0	0	0	74	83	0	94	58	0	0	0	92	4	4	4	4	4
1-6 Monate	LSD	1.75	73	34	42	30	74	0	66	51	0	0	35	0	60	0	30	0	23	65	33	35	0	85	31	42	49	9	0	0	0	10	0	0	0	10	18	0	29	0	2	23	0	73	4	4	4	2	3
1-5 Jahre	Psilocybin, psilocybinhaltige Pilze	3.75	74	3	69	5	58	3	61	25	17	22	39	62	15	4	49	7	58	79	25	0	3	72	17	42	11	2	2	2	2	0	0	0	0	0	0	0	0	0	0	92	1	63	4	4	4	2	2
1-6 Monate	LSD	0.25	80	17	80	0	75	0	90	75	0	0	0	0	80	0	20	0	30	60	75	0	0	65	35	75	50	0	0	0	0	30	0	0	0	60	4	0	40	0	0	45	0	75	4	3	3	1	2
6-12 Monate	Psilocybin, psilocybinhaltige Pilze	1.75	13	10	1	27	0	54	1	60	1	1	0	4	0	0	0	0	0	0	11	5	0	1	100	0	3	14	0	0	1	0	0	0	5	0	1	0	0	0	2	1	0	0	2	1	1	1	1
1-6 Monate	LSD	1.75	91	20	38	73	58	5	27	37	15	19	1	21	48	40	19	25	31	38	14	23	2	89	89	86	24	7	8	2	4	0	2	3	3	9	10	3	9	1	2	2	2	1	1	4	2	1	1
1-5 Jahre	LSD	0.75	70	0	0	7	10	20	15	0	43	8	10	22	85	0	16	0	0	19	0	0	5	21	17	33	0	7	7	0	9	0	0	0	0	0	7	22	6	0	5	54	8	71	1	1	1	0	0
1-6 Monate	LSD	0.75	67	74	28	0	34	2	19	100	20	11	45	0	100	100	6	100	100	5	8	100	3	20	4	100	8	3	4	7	100	3	0	0	3	97	88	30	100	3	3	100	8	100	1	2	3	3	2
1-7 Tage	LSD	1.75	78	58	25	49	90	19	10	79	47	15	0	19	30	100	0	100	0	3	0	25	0	100	40	100	38	22	33	27	25	48	28	3	26	34	84	16	31	48	70	53	29	48	4	2	3	3	5
1-5 Jahre	DMT, Ayahuasca	1.75	100	0	100	0	100	0	100	50	100	0	100	0	0	0	100	1	100	100	100	100	0	100	100	100	100	0	0	0	100	100	0	0	0	100	15	25	100	100	0	100	0	100	5	4	4	3	5
6-12 Monate	LSD	0.75	91	40	85	73	74	53	94	62	62	32	13	23	95	67	6	47	70	69	92	81	95	74	92	99	89	61	80	60	48	66	32	42	39	71	65	14	48	63	61	64	28	30	1	4	3	1	0
1-5 Jahre	LSD	1.75	62	0	30	0	0	0	83	0	19	1	0	0	7	0	0	0	1	0	23	31	45	1	0	0	35	0	0	0	0	2	0	20	1	23	0	1	10	1	0	1	0	30	2	3	2	1	1
1-6 Monate	LSD	1.75	79	5	53	25	60	8	81	41	53	0	67	0	62	55	25	0	13	20	0	8	0	55	65	25	0	14	0	0	17	0	0	0	0	40	29	0	14	0	0	0	0	62	2	1	3	2	1
1-4 Wochen	LSD	1.75	66	26	68	66	80	0	77	1	1	1	49	1	78	1	1	1	15	17	0	0	1	0	11	89	68	40	0	1	0	67	0	0	1	0	0	0	0	1	46	77	0	58	4	3	3	3	3
1-6 Monate	LSD	0.25	42	1	75	1	100	1	80	1	100	1	65	1	75	1	30	1	40	100	20	20	1	80	90	100	65	5	1	5	1	50	1	1	1	1	30	1	65	1	1	90	1	60	5	4	4	1	5
1-5 Jahre	LSD	3.75	80	50	85	2	100	2	80	90	90	2	95	2	90	2	85	2	85	90	90	68	20	95	95	95	95	5	5	0	1	95	1	2	2	55	10	1	90	1	10	95	2	95	5	4	5	4	4
1-4 Wochen	LSD	0.75	70	3	19	4	17	1	21	1	18	1	1	1	1	1	1	1	1	1	19	77	30	12	1	31	1	77	1	1	1	27	69	1	1	1	60	1	1	1	13	1	29	1	1	0	0	0	2
6-12 Monate	LSD	2.75	95	5	90	50	100	0	95	10	70	0	95	0	75	0	80	0	100	100	85	70	95	95	90	90	80	80	100	90	55	70	50	20	30	50	60	5	10	5	60	70	10	80	5	0	5	4	5
1-5 Jahre	LSD	0.75	56	64	14	15	34	15	62	47	63	72	30	34	11	32	6	28	19	55	11	42	22	79	39	22	60	45	6	47	11	11	12	8	25	4	4	1	29	11	6	37	4	48	1	3	4	3	1
6-12 Monate	LSD	3.75	66	24	18	1	100	0	100	100	0	0	0	0	100	36	1	30	0	0	0	0	0	75	100	100	0	0	0	1	0	0	0	0	0	0	40	0	0	0	0	0	0	76	1	1	1	1	3
6-12 Monate	LSD	1.75	85	14	65	14	50	15	24	10	85	12	80	10	12	16	79	13	53	10	88	100	49	19	15	12	15	100	62	98	16	18	59	28	60	63	86	84	32	80	83	14	38	12	1	0	2	0	2
6-12 Monate	Psilocybin, psilocybinhaltige Pilze	2.75	91	13	6	27	63	2	53	81	39	2	4	10	25	81	3	69	2	24	0	13	0	17	67	26	29	0	0	5	0	9	0	0	0	24	22	4	0	0	0	0	0	21	4	4	4	3	3
1-6 Monate	LSD	1.75	81	50	72	12	15	6	94	15	74	35	81	29	48	18	24	21	36	80	21	46	16	71	98	69	47	34	15	6	23	13	3	5	5	48	12	2	44	26	13	73	6	60	4	4	2	2	4
1-5 Jahre	LSD	2.75	75	50	60	30	40	0	20	50	0	0	40	0	0	0	30	0	30	0	30	0	90	0	0	70	0	90	80	50	0	30	0	0	0	0	25	30	0	60	30	0	40	0	2	2	2	3	4
6-12 Monate	LSD	1.75	71	2	91	3	56	1	94	1	97	1	67	2	1	1	1	2	93	100	67	82	100	58	1	100	74	96	100	89	1	82	1	84	1	95	26	1	94	1	92	1	94	100	4	3	2	2	4
1-6 Monate	LSD	1.75	60	0	70	0	12	0	50	0	70	0	70	0	98	0	70	0	100	18	9	0	0	0	92	100	100	69	0	0	0	64	65	0	0	0	0	75	62	20	0	76	0	0	2	3	1	0	4
1-6 Monate	LSD	1.75	74	0	63	36	31	0	49	1	10	1	55	1	2	0	16	1	19	23	12	100	36	0	47	88	2	37	20	9	52	11	77	30	4	35	20	13	25	29	18	73	50	3	3	2	5	2	5
6-10 Jahre	Psilocybin, psilocybinhaltige Pilze	3.75	100	2	100	1	100	1	100	2	100	1	100	1	100	1	100	1	100	100	47	100	1	100	53	100	100	62	2	59	2	81	1	2	1	67	2	2	90	2	2	100	3	100	5	5	5	5	5
		NaN	NaN	NaN	NaN	NaN	NaN	NaN	NaN	NaN	NaN	NaN	NaN	NaN	NaN	NaN	NaN	NaN	NaN	NaN	NaN	NaN	NaN	NaN	NaN	NaN	NaN	NaN	NaN	NaN	NaN	NaN	NaN	NaN	NaN	NaN	NaN	NaN	NaN	NaN	NaN	NaN	NaN	NaN	NaN	NaN	NaN	NaN	NaN
6-10 Jahre	Meskalin, Peyote	0.75	66	48	34	29	57	15	31	11	38	51	12	4	77	33	15	16	13	72	29	6	6	32	72	15	15	4	0	0	1	12	0	1	0	0	75	0	35	8	0	7	1	30	2	3	2	2	1
6-12 Monate	Psilocybin, psilocybinhaltige Pilze	3.75	80	0	25	0	70	0	80	60	0	0	0	0	90	0	0	0	0	50	20	30	0	95	85	50	20	0	0	0	10	30	0	0	0	0	0	20	80	0	0	0	0	0	4	3	3	0	0
1-7 Tage	DMT, Ayahuasca	2.75	100	0	100	5	50	2	90	0	90	1	95	1	40	1	100	1	100	1	100	100	1	95	94	10	10	1	15	10	1	1	2	2	2	100	1	1	100	100	0	1	1	1	3	4	3	3	3
1-5 Jahre	LSD	3.75	100	100	100	100	100	2	100	100	3	2	100	2	100	4	100	3	100	100	2	2	2	100	100	100	100	3	2	3	2	2	1	2	1	1	2	1	100	2	2	100	1	1	5	0	5	0	0
1-5 Jahre	LSD	1.75	60	0	100	0	80	0	100	0	80	0	0	0	0	0	100	0	80	100	80	0	0	100	0	50	50	0	0	0	0	0	0	0	0	0	0	0	100	0	10	80	0	100	2	5	4	0	2
1-5 Jahre	LSD	1.75	90	30	50	100	100	0	60	50	100	0	0	35	0	0	0	20	30	100	0	25	50	100	35	100	80	45	25	75	15	85	10	15	0	0	0	25	75	25	85	100	80	55	5	5	5	4	4
6-12 Monate	Meskalin, Peyote	3.75	100	100	100	0	100	0	100	0	100	0	100	0	0	0	100	0	100	100	100	40	0	100	0	100	100	1	1	0	0	100	0	1	0	100	100	0	100	0	0	40	0	100	4	4	4	4	5
6-12 Monate	DMT, Ayahuasca	3.75	100	56	100	4	100	3	100	97	3	3	100	2	97	96	95	96	96	96	96	1	15	96	50	100	100	9	2	5	30	97	3	8	12	56	62	4	97	16	7	94	49	100	5	5	5	4	5
1-4 Wochen	LSD	1.75	60	25	20	0	20	0	40	0	10	0	0	0	30	0	0	0	0	0	0	0	0	20	15	0	9	0	0	0	5	0	0	0	0	0	11	0	0	0	0	0	0	0	2	3	2	1	0
1-7 Tage	Psilocybin, psilocybinhaltige Pilze	1.75	80	4	6	49	77	4	100	12	100	3	96	5	85	87	100	100	100	100	100	28	6	100	61	69	72	12	4	5	55	97	0	0	0	0	0	6	53	3	0	65	4	96	5	4	5	4	4
6-12 Monate	LSD	1.75	80	20	79	0	81	0	82	60	85	0	62	0	54	0	66	0	64	82	63	4	2	62	66	0	51	0	7	4	1	2	1	0	12	76	42	2	75	5	1	80	0	69	4	4	3	3	3
1-6 Monate	LSD	3.75	100	1	1	32	58	1	100	51	1	1	1	48	23	1	1	1	1	47	1	0	1	85	100	100	1	1	1	1	1	49	1	1	1	1	1	1	1	1	1	49	1	65	3	5	5	4	4
1-4 Wochen	LSD	1.75	50	70	1	60	33	1	1	1	100	1	1	54	70	1	1	1	1	1	1	1	1	1	61	1	1	90	1	1	1	1	50	1	1	1	79	1	1	1	1	1	1	1	1	5	2	1	1
1-6 Monate	LSD	1.75	75	0	41	0	20	0	37	0	31	0	26	0	11	0	32	0	31	76	0	15	5	44	29	13	0	0	0	16	0	0	0	0	0	0	0	10	24	5	0	0	0	15	1	1	2	0	0
1-5 Jahre	Psilocybin, psilocybinhaltige Pilze	2.75	85	18	55	40	26	4	33	12	52	4	1	3	42	5	54	6	60	80	65	35	2	6	78	48	65	19	3	71	5	61	0	0	2	38	66	5	0	11	0	37	4	15	2	3	2	1	3
1-5 Jahre	LSD	3.75	86	21	80	30	100	0	92	72	77	2	77	5	67	80	100	59	86	78	25	78	40	68	55	100	70	25	12	13	9	22	6	7	7	88	83	3	77	30	12	100	6	100	4	4	4	5	4
1-6 Monate	LSD	1.75	80	0	40	0	10	0	70	0	50	0	40	0	0	0	35	0	35	90	30	10	5	70	50	15	90	85	30	30	0	0	0	0	0	0	0	0	70	70	75	90	5	40	3	4	3	0	1
1-7 Tage	LSD	1.75	60	13	5	18	12	22	5	2	42	67	1	74	75	29	1	2	1	2	1	11	2	2	59	5	1	16	1	8	1	1	1	1	1	1	2	1	1	2	1	1	1	19	1	1	0	0	0
>10 Jahre	LSD	3.75	100	0	25	0	50	0	0	0	12	0	1	10	0	0	0	1	2	5	0	0	0	50	0	10	0	0	0	0	0	5	0	0	0	1	5	0	1	0	0	25	1	1	0	4	2	0	0
1-6 Monate	LSD	3.75	100	11	70	91	42	12	35	1	0	0	20	49	0	0	0	0	0	1	57	60	96	0	0	94	0	96	100	100	10	83	100	100	0	0	72	100	0	0	30	1	100	0	2	0	4	3	5
6-12 Monate	LSD	1.75	70	10	69	13	64	0	80	12	90	0	79	0	85	34	34	5	42	61	12	42	9	100	92	81	77	0	0	0	0	9	0	0	0	21	12	9	61	0	0	79	0	44	4	4	4	4	2
1-5 Jahre	LSD	3.75	58	20	0	70	0	20	40	80	0	0	0	90	90	50	0	30	0	20	0	0	0	20	40	0	0	0	0	0	0	0	0	0	0	0	20	0	30	0	0	10	0	0	0	1	0	0	0
1-5 Jahre	Psilocybin, psilocybinhaltige Pilze	1.75	63	0	39	5	75	3	72	26	97	2	33	15	72	58	29	0	25	53	27	5	11	40	62	37	6	0	8	11	28	0	0	0	0	39	16	0	53	1	17	30	0	9	2	3	2	2	3
6-10 Jahre	LSD	3.75	57	3	66	0	75	0	68	0	58	0	61	0	0	24	15	26	59	65	44	37	5	59	33	67	74	16	16	29	3	24	0	2	0	42	27	0	56	20	0	84	0	71	5	4	4	4	5
1-5 Jahre	LSD	2.75	80	60	25	20	17	60	20	40	68	74	5	5	75	80	25	66	22	8	7	25	0	10	44	5	18	3	63	13	10	0	7	0	0	2	70	5	6	18	13	71	4	8	1	0	1	0	0
1-5 Jahre	LSD	0.75	65	0	65	20	50	0	35	75	0	0	50	0	10	0	30	50	0	0	0	0	0	65	0	50	30	0	0	0	0	0	0	0	0	0	0	0	20	0	0	65	0	10	3	0	4	0	4
1-6 Monate	Psilocybin, psilocybinhaltige Pilze	2.75	100	100	40	6	20	51	28	7	17	7	100	100	14	13	39	7	35	51	9	70	53	30	27	56	10	100	100	100	7	6	6	27	10	9	6	6	9	6	31	8	32	5	5	2	5	3	3
1-6 Monate	LSD	0.75	60	15	20	40	85	0	80	60	15	95	10	30	45	80	15	55	10	90	0	1	0	90	85	100	70	0	5	5	0	90	4	0	0	0	0	0	55	0	20	35	0	50	3	3	4	2	3
1-6 Monate	LSD	1.75	65	0	30	5	0	10	0	0	0	0	30	30	15	0	15	0	14	0	10	15	0	0	10	0	0	0	0	25	0	0	15	0	10	0	0	70	0	0	0	13	0	0	1	0	1	0	0
6-12 Monate	LSD	3.75	100	1	100	83	99	0	79	80	99	0	99	78	69	0	99	0	90	99	99	1	82	98	42	89	59	1	53	0	30	1	0	1	0	2	0	0	0	29	76	86	96	54	5	3	5	0	1
>10 Jahre	Psilocybin, psilocybinhaltige Pilze	NaN	26	49	14	0	57	0	83	93	0	0	4	0	90	94	14	5	0	0	0	0	0	0	0	14	0	0	0	6	0	0	0	0	0	0	0	0	0	0	0	6	0	0	0	0	0	0	0
		NaN	NaN	NaN	NaN	NaN	NaN	NaN	NaN	NaN	NaN	NaN	NaN	NaN	NaN	NaN	NaN	NaN	NaN	NaN	NaN	NaN	NaN	NaN	NaN	NaN	NaN	NaN	NaN	NaN	NaN	NaN	NaN	NaN	NaN	NaN	NaN	NaN	NaN	NaN	NaN	NaN	NaN	NaN	NaN	NaN	NaN	NaN	NaN
1-5 Jahre	LSD	3.75	64	32	13	11	75	8	100	19	60	43	62	7	85	72	56	57	40	89	5	21	5	91	88	67	88	23	11	2	7	25	8	15	8	39	30	13	76	12	20	95	5	57	3	5	4	1	3
6-12 Monate	LSD	1.75	69	0	15	0	65	0	70	0	54	0	10	0	20	0	5	0	0	30	0	19	7	35	25	15	0	12	0	0	9	80	0	0	0	14	0	0	27	0	0	85	0	22	1	2	0	0	4
1-6 Monate	LSD	1.75	75	51	36	4	19	1	43	100	23	10	28	1	95	4	24	50	11	47	40	20	1	37	78	60	27	4	2	75	10	37	77	12	28	19	42	39	49	27	69	74	0	24	3	4	2	0	4
1-5 Jahre	LSD	1.75	100	40	52	100	100	20	61	40	81	10	60	81	100	11	30	11	30	100	20	84	71	100	100	61	73	20	0	0	41	20	0	0	0	16	9	0	0	19	0	0	0	100	5	5	5	4	3
1-6 Monate	Psilocybin, psilocybinhaltige Pilze	2.75	69	0	20	0	50	0	73	29	73	0	0	0	67	49	24	0	0	51	0	0	0	71	71	29	33	0	0	0	0	46	0	0	0	0	19	0	71	0	17	57	0	88	4	3	3	3	4
1-4 Wochen	LSD	1.75	91	100	70	60	80	40	30	70	0	0	0	40	60	100	50	60	0	75	40	0	0	100	20	30	100	0	0	0	0	0	0	0	0	20	10	0	30	0	0	0	0	70	5	4	4	3	1
6-12 Monate	DMT, Ayahuasca	1.75	60	20	0	10	5	0	10	5	15	0	0	5	0	0	0	0	0	20	5	25	40	30	5	5	10	75	10	5	5	5	5	0	0	0	3	10	10	30	65	30	70	3	1	2	1	1	1
1-5 Jahre	LSD	1.75	70	0	30	50	30	0	80	50	100	1	25	70	80	70	0	70	0	0	1	15	0	100	100	100	0	10	20	1	0	0	0	0	1	1	0	0	60	80	1	1	1	40	4	3	5	0	5
6-12 Monate	LSD	2.75	7	5	2	1	7	4	9	8	8	2	2	2	10	5	3	5	3	7	4	3	1	8	10	4	1	1	1	2	3	1	1	1	1	1	1	3	7	1	1	3	1	6	4	4	5	1	2
1-5 Jahre	LSD	1.75	70	18	58	19	33	40	47	24	29	14	38	8	69	5	55	19	60	68	38	11	11	40	21	63	30	20	10	7	14	29	7	12	11	13	43	5	41	5	25	5	5	15	2	2	3	2	3
6-10 Jahre	LSD	0.25	20	0	26	0	10	0	0	0	15	0	20	0	0	0	15	0	10	5	10	24	70	5	10	5	0	12	9	13	10	0	0	0	19	18	0	40	5	0	73	0	0	0	1	1	1	0	0
6-12 Monate	LSD	1.75	80	4	30	30	15	3	80	3	80	3	37	23	84	2	20	2	2	2	15	25	2	38	76	48	65	1	1	0	1	1	0	1	1	1	0	0	57	0	2	70	1	72	4	3	4	1	0
1-6 Monate	LSD	1.75	50	54	44	9	90	20	100	90	50	21	29	0	95	95	41	71	23	83	31	0	0	75	91	86	100	0	0	0	0	0	0	0	0	0	0	0	6	0	0	21	0	94	4	4	3	4	4
1-6 Monate	LSD	1.75	80	60	22	13	100	16	83	59	14	1	2	1	74	62	2	78	1	1	2	0	0	81	89	86	94	0	0	0	1	100	0	0	1	1	0	0	0	0	0	89	0	58	4	3	3	3	4
1-5 Jahre	LSD	0.25	75	1	80	55	55	10	65	1	80	1	1	1	1	1	1	1	1	1	1	1	1	1	1	1	1	1	65	65	1	1	1	70	1	1	1	64	1	1	65	1	1	1	4	3	4	3	2
6-10 Jahre	LSD	1.75	90	10	100	50	90	3	11	40	100	10	100	80	80	50	90	20	90	100	90	20	10	100	100	10	90	20	30	80	5	60	5	5	5	20	100	81	100	10	30	90	5	5	4	4	5	5	4
1-6 Monate	DMT, Ayahuasca	NaN	80	0	70	0	0	0	0	0	30	0	50	0	0	0	30	0	20	0	60	60	60	0	0	0	0	50	90	100	90	0	0	80	40	0	0	20	20	20	50	40	20	0	0	0	0	0	0
1-6 Monate	LSD	1.75	85	23	73	57	100	60	73	90	19	54	23	18	83	75	30	77	66	93	57	83	7	90	93	73	17	18	13	2	11	90	50	0	60	20	41	82	90	34	24	30	0	89	4	5	4	5	1
6-10 Jahre	Meskalin, Peyote	NaN	100	55	50	8	41	0	0	0	55	0	0	0	55	0	43	0	36	0	51	50	51	0	100	100	0	51	41	54	41	65	0	44	30	68	34	42	100	32	25	0	19	0	1	2	2	2	5
1-5 Jahre	LSD	3.75	85	0	100	0	85	1	95	100	100	1	100	100	100	50	75	75	80	100	100	40	20	100	100	100	65	5	1	1	1	70	1	1	1	100	100	1	80	1	1	1	1	100	5	5	5	5	5
1-7 Tage	LSD	1.75	70	0	41	3	18	4	3	32	3	1	16	0	25	29	25	36	14	12	0	21	0	20	38	0	0	0	0	0	0	0	0	0	0	0	28	0	17	0	0	0	0	45	2	3	2	3	2
1-7 Tage	LSD	3.75	90	0	40	0	75	0	100	100	1	0	0	65	0	0	1	1	0	60	1	0	0	100	100	100	0	1	0	0	0	40	1	0	0	30	30	0	70	0	0	0	1	40	4	4	4	1	1
1-6 Monate	LSD	2.75	39	0	14	0	0	0	0	0	1	0	13	1	0	1	10	0	10	0	1	0	20	0	1	0	1	0	0	0	0	10	0	0	0	1	1	1	0	50	80	0	10	0	0	1	0	0	0
1-6 Monate	LSD	2.75	85	50	80	100	100	0	100	100	0	0	100	40	60	100	80	100	80	0	70	90	30	100	100	100	100	50	15	0	0	100	0	0	0	60	0	80	20	0	70	70	20	100	4	4	2	2	4
1-5 Jahre	LSD	1.75	100	0	100	0	100	0	100	0	0	0	100	0	0	0	10	0	66	80	100	50	50	50	0	0	0	10	5	0	0	0	0	0	0	100	0	0	100	0	100	50	0	20	5	5	5	0	0
6-12 Monate	LSD	3.75	80	0	75	0	80	0	85	0	50	0	90	65	90	50	25	50	45	85	70	0	100	0	90	90	90	0	10	0	50	90	0	0	20	0	15	0	20	0	0	85	0	90	3	4	3	3	5
1-5 Jahre	Psilocybin, psilocybinhaltige Pilze	2.75	95	0	100	0	100	0	37	0	50	0	100	0	0	0	100	0	100	30	81	83	100	21	78	100	29	100	35	75	53	75	12	31	49	84	65	100	67	83	83	92	91	30	5	4	4	4	5
1-5 Jahre	Psilocybin, psilocybinhaltige Pilze	NaN	70	0	0	10	100	0	80	30	80	0	0	0	80	70	0	60	0	100	20	0	10	60	80	100	80	0	0	10	10	100	0	0	0	10	30	0	0	0	5	100	0	60	5	5	5	5	5
6-12 Monate	LSD	1.75	70	40	60	5	50	5	21	17	3	1	16	66	100	4	22	5	72	74	81	50	3	73	100	100	79	47	1	3	52	65	1	2	1	86	83	2	71	49	1	1	2	100	4	3	5	2	4
6-12 Monate	LSD	3.75	100	10	63	0	22	0	22	92	79	0	0	28	0	0	0	0	12	68	72	0	0	82	0	82	13	0	0	0	0	0	0	0	0	40	10	0	0	0	0	59	0	43	3	4	3	0	0
1-5 Jahre	Psilocybin, psilocybinhaltige Pilze	1.75	100	1	21	3	100	2	48	1	100	1	70	1	20	1	100	1	100	100	100	70	10	100	100	100	100	100	100	65	40	80	2	1	40	51	80	100	100	36	42	100	22	100	5	5	5	4	3
1-5 Jahre	LSD	2.75	75	19	40	0	50	0	80	50	0	80	0	0	90	90	50	30	30	80	0	70	0	70	90	90	70	0	0	30	20	0	0	0	0	0	20	0	0	0	3	90	0	91	4	3	3	3	4
6-10 Jahre	Psilocybin, psilocybinhaltige Pilze	0.75	65	10	25	53	40	39	51	67	33	1	12	15	1	30	1	21	8	29	7	21	1	9	35	46	36	1	11	17	1	11	1	1	1	1	1	1	7	1	1	39	1	33	3	3	4	3	3
1-6 Monate	LSD	1.75	50	9	0	27	14	0	29	43	0	6	0	0	52	63	3	66	0	0	4	0	0	7	9	29	0	0	0	0	1	0	0	0	0	0	5	0	1	0	0	21	0	14	3	3	0	0	0
6-12 Monate	Psilocybin, psilocybinhaltige Pilze	1.75	82	0	63	16	67	0	64	100	94	0	64	0	62	0	68	0	61	71	49	33	0	74	100	100	100	0	0	0	24	65	0	0	0	26	31	0	65	0	0	100	0	63	4	4	4	3	3
1-5 Jahre	Psilocybin, psilocybinhaltige Pilze	3.75	100	28	100	6	100	15	100	66	69	25	100	13	75	100	82	2	100	100	67	19	47	100	33	100	100	100	31	32	16	100	19	66	19	53	11	11	100	21	100	100	45	100	5	5	5	5	5
1-6 Monate	LSD	2.75	60	80	0	60	0	30	75	100	0	0	10	100	0	0	0	0	0	0	0	0	0	30	0	60	0	0	0	0	0	0	0	0	0	0	0	0	0	0	0	50	10	0	0	3	3	0	2
6-12 Monate	LSD	1.75	85	10	0	0	70	0	90	0	40	20	0	0	0	0	0	0	0	35	0	10	0	35	0	60	10	0	0	0	0	0	0	0	0	0	50	0	0	0	0	40	0	100	4	4	4	3	3
1-6 Monate	DMT, Ayahuasca	2.75	80	0	43	0	79	0	83	14	43	30	19	17	0	7	19	0	43	40	15	0	0	100	88	100	38	0	0	0	0	68	0	0	0	20	0	0	20	0	0	32	0	20	3	4	3	2	3
1-6 Monate	Psilocybin, psilocybinhaltige Pilze	1.75	75	0	100	0	100	0	100	0	100	0	100	0	100	0	70	0	100	100	50	60	100	50	100	100	100	80	100	30	30	100	50	0	1	30	0	1	50	0	50	100	25	0	5	5	5	5	5
1-5 Jahre	LSD	0.75	80	0	90	55	80	0	95	0	80	0	85	80	20	0	20	0	70	90	40	10	0	70	25	85	91	0	0	0	0	80	0	0	20	0	0	0	70	0	0	69	0	55	4	3	4	5	3
1-4 Wochen	LSD	1.75	39	32	10	17	90	18	90	49	80	80	20	10	12	64	7	67	13	75	47	9	5	77	70	8	52	15	13	68	9	56	88	5	12	10	72	10	10	7	9	9	9	9	3	4	3	3	1
1-6 Monate	LSD	1.75	77	0	85	14	0	0	0	0	22	0	0	0	0	0	85	0	35	0	0	81	0	0	0	66	0	19	91	88	16	25	91	69	94	25	0	72	16	0	0	32	94	0	1	0	1	1	3
1-5 Jahre	Psilocybin, psilocybinhaltige Pilze	3.75	85	14	75	35	49	0	50	11	50	0	42	11	27	0	5	0	6	5	0	13	0	49	17	52	31	0	0	0	0	6	0	0	0	0	5	0	6	0	27	69	12	47	3	3	4	3	3
6-12 Monate	LSD	2.75	70	2	70	5	30	1	3	4	80	3	70	4	1	3	30	4	30	80	100	100	2	80	30	100	1	100	90	19	1	60	1	1	1	100	3	3	100	1	20	80	80	3	4	2	4	0	3
1-7 Tage	LSD	0.75	75	20	60	2	65	3	70	1	72	2	66	1	37	2	50	2	60	70	0	78	1	16	6	0	21	2	1	2	2	1	1	2	1	2	1	1	1	2	1	1	1	17	0	0	0	0	0
1-6 Monate	DMT, Ayahuasca	1.75	90	0	100	0	90	0	0	30	70	0	90	0	91	0	70	0	70	50	95	0	0	0	100	90	0	0	0	0	0	80	0	0	0	100	0	90	100	0	0	70	0	80	4	4	4	3	3
1-5 Jahre	Psilocybin, psilocybinhaltige Pilze	NaN	69	0	42	0	48	8	22	0	68	0	44	0	28	0	35	0	39	55	29	41	74	42	68	21	15	66	37	18	0	23	0	60	0	0	29	0	16	0	44	13	22	68	1	2	0	3	3
1-7 Tage	LSD	0.75	40	0	30	0	45	0	70	40	40	0	0	0	50	40	25	30	0	40	0	0	0	40	50	40	0	0	0	0	0	0	0	0	0	0	0	0	0	0	0	0	0	51	2	1	1	0	0
1-5 Jahre	LSD	0.75	100	74	100	3	100	0	98	51	58	11	100	17	52	65	98	52	81	76	89	13	30	100	53	79	52	6	31	11	10	53	1	3	13	82	5	0	32	6	11	36	0	38	5	5	5	3	3
1-6 Monate	Psilocybin, psilocybinhaltige Pilze	1.75	70	0	50	0	25	0	80	75	0	0	0	0	80	0	0	0	0	0	0	10	10	30	100	85	0	0	0	0	0	0	0	0	0	15	10	0	0	0	0	15	0	0	1	1	1	0	3
1-6 Monate	LSD	3.75	90	0	50	0	90	0	100	79	50	0	0	25	0	5	5	1	0	0	0	10	0	100	5	50	29	0	0	0	0	0	0	0	0	30	6	0	30	5	0	4	0	100	3	4	3	2	2
1-4 Wochen	LSD	0.75	80	49	100	75	100	0	100	90	0	0	100	0	70	60	100	0	100	85	50	0	0	80	80	70	60	0	0	0	0	80	0	0	0	45	0	0	70	34	65	19	0	39	3	3	3	3	2
1-6 Monate	LSD	1.75	100	26	39	32	61	6	16	59	0	1	0	0	32	34	13	19	0	66	67	0	0	75	30	18	69	0	0	0	0	0	0	0	0	12	0	0	0	0	0	20	0	42	3	4	2	2	0
1-6 Monate	Psilocybin, psilocybinhaltige Pilze	1.75	37	29	1	62	11	65	62	19	63	1	1	15	1	63	1	87	1	1	1	96	1	50	38	1	1	64	1	1	1	1	1	1	1	1	1	1	1	1	6	1	1	74	1	1	1	0	0
1-6 Monate	LSD	1.75	80	0	0	0	75	0	70	100	0	0	0	0	100	75	1	70	0	60	30	25	0	80	100	60	100	0	0	0	0	30	0	0	0	20	70	0	0	0	0	0	0	65	2	3	3	3	3
6-12 Monate	LSD	1.75	70	50	100	0	100	0	100	0	78	0	100	0	100	0	100	0	75	90	100	100	20	71	100	100	100	10	0	0	31	60	0	0	0	13	49	6	28	19	0	76	0	73	5	5	5	5	5
1-6 Monate	LSD	2.75	75	10	9	5	35	74	38	52	0	0	0	0	24	35	0	18	0	0	15	0	0	75	82	35	0	0	0	0	0	0	0	0	0	20	17	0	18	0	0	42	0	17	2	1	0	0	0
1-5 Jahre	LSD	1.75	80	0	80	40	60	0	60	0	80	0	80	0	0	0	90	0	80	50	100	50	90	80	80	90	0	70	60	40	0	80	0	50	80	70	90	50	50	30	80	80	0	0	1	2	3	3	5
1-5 Jahre	LSD	1.75	100	1	90	1	100	1	100	1	50	30	1	1	1	1	60	1	30	70	80	30	1	71	1	40	29	1	1	12	1	1	1	1	1	80	50	1	100	1	21	100	1	64	4	5	4	2	3
6-12 Monate	LSD	1.75	92	47	100	0	100	8	100	0	100	9	100	9	89	11	100	9	100	100	6	6	7	100	88	79	91	8	7	6	8	71	6	8	9	9	52	7	59	8	10	100	10	100	5	5	3	5	4
1-5 Jahre	LSD	0.75	80	20	80	75	65	15	70	10	90	1	90	50	20	15	80	10	75	100	70	85	35	70	85	90	40	80	50	40	15	20	5	60	1	60	45	65	60	5	10	100	20	80	5	5	4	3	5
>10 Jahre	LSD	3.75	100	0	100	30	100	0	50	0	25	1	100	1	0	0	100	0	100	100	100	75	75	50	50	100	100	0	75	75	100	100	100	100	75	100	100	75	100	50	100	100	100	75	5	5	5	5	5
1-4 Wochen	LSD	1.75	59	0	47	0	62	0	37	0	73	75	21	0	0	0	0	0	0	45	0	58	0	90	0	100	0	0	0	0	0	30	0	0	0	0	0	0	29	15	0	60	0	0	3	4	4	1	4
1-7 Tage	Psilocybin, psilocybinhaltige Pilze	0.25	80	59	100	37	21	0	50	8	81	4	100	7	82	5	71	16	87	79	30	39	42	40	86	87	80	50	26	0	0	7	0	0	48	91	0	27	22	0	0	14	13	1	4	3	2	5	4
>10 Jahre	LSD	0.75	90	7	92	68	8	5	5	5	68	4	93	70	3	4	91	4	90	83	78	68	85	10	5	10	52	70	95	80	50	66	8	85	47	70	40	30	71	80	85	40	75	3	1	2	4	3	4
6-12 Monate	LSD	3.75	72	1	100	1	100	1	100	1	86	1	100	1	1	1	100	1	100	82	75	1	100	30	64	100	1	75	89	86	1	87	27	1	1	1	1	100	1	1	100	69	24	1	4	5	3	4	5
1-4 Wochen	LSD	2.75	70	40	0	30	90	29	90	50	0	0	75	0	80	40	20	40	5	90	25	0	0	100	0	45	55	10	0	15	0	25	0	0	0	40	29	0	60	5	0	10	4	70	3	3	2	1	4
6-12 Monate	LSD	3.75	80	0	90	70	80	0	60	100	100	0	80	0	30	0	50	0	50	53	77	45	0	50	26	63	55	0	17	0	0	54	0	0	0	49	49	11	12	0	0	31	0	65	4	4	4	3	4
1-5 Jahre	LSD	0.75	67	0	54	30	0	0	0	0	42	0	28	25	0	0	12	0	12	0	0	82	3	13	19	88	21	10	0	6	30	39	4	0	0	0	0	9	0	0	0	100	0	0	2	3	2	2	3
1-5 Jahre	LSD	1.75	75	0	60	0	100	0	75	0	0	0	55	0	0	0	25	51	50	100	0	0	50	75	0	100	59	0	64	60	58	0	0	22	0	0	0	25	45	0	19	80	0	64	5	4	4	3	4
1-5 Jahre	LSD	1.75	98	0	70	0	30	20	50	0	20	0	90	0	1	0	80	0	60	95	80	70	50	39	0	30	10	65	60	75	87	70	10	50	80	17	3	19	60	31	95	10	49	29	2	4	2	2	3
1-6 Monate	Psilocybin, psilocybinhaltige Pilze	3.75	81	50	76	5	5	5	6	6	87	3	77	3	4	5	4	4	3	4	4	88	98	60	5	5	5	23	94	63	70	93	70	10	52	6	8	83	8	43	72	6	4	6	2	2	2	1	1
1-6 Monate	LSD	1.75	80	0	95	0	15	0	15	0	60	0	95	0	70	0	70	0	95	60	90	50	5	0	90	100	100	0	10	15	30	50	100	15	10	10	5	30	15	5	25	60	25	0	5	2	4	5	4
1-5 Jahre	LSD	1.75	70	0	33	0	84	0	90	0	48	0	0	0	0	0	11	0	9	1	67	89	0	70	0	26	0	0	0	0	41	0	0	0	0	17	34	0	13	0	14	96	0	52	3	4	3	0	3
1-7 Tage	LSD	1.75	70	40	100	70	85	15	90	75	20	10	65	11	60	79	65	89	70	61	60	11	0	87	88	74	67	0	21	0	0	59	11	20	29	66	64	18	79	11	5	80	1	89	4	3	4	2	5
1-6 Monate	LSD	1.75	40	0	45	0	0	8	20	1	15	0	0	0	0	0	10	0	10	0	0	0	0	0	15	50	50	0	0	0	10	70	0	1	0	1	0	0	50	0	0	0	0	0	1	2	1	2	2
6-12 Monate	DMT, Ayahuasca	NaN	100	50	100	50	100	0	90	90	80	0	100	0	100	80	60	60	60	90	30	0	0	100	100	50	75	0	0	0	0	40	0	0	0	60	10	0	35	0	0	25	0	100	5	5	5	5	5
1-6 Monate	LSD	1.75	87	28	100	56	100	0	100	28	100	0	100	0	100	52	100	0	100	100	100	26	100	100	100	100	100	35	0	0	10	1	0	0	0	100	0	0	27	0	0	94	57	60	4	3	5	3	4
<24 Stunden	LSD	2.75	90	0	100	10	100	1	20	30	30	1	30	10	10	1	60	0	30	100	100	80	0	80	60	100	100	5	0	0	20	90	0	0	10	80	100	5	10	10	0	100	1	100	5	4	5	2	4
1-6 Monate	DMT, Ayahuasca	2.75	90	0	75	0	95	0	85	95	0	0	5	25	42	0	0	0	1	40	1	0	0	30	0	15	35	0	0	0	0	20	0	0	0	0	0	0	45	20	0	65	5	100	4	4	3	2	2
1-7 Tage	DMT, Ayahuasca	3.75	70	76	86	60	85	0	34	50	52	21	75	14	50	13	80	50	43	70	80	71	15	40	60	57	50	7	10	8	12	24	5	8	49	68	57	10	49	18	22	100	21	100	4	4	3	3	3
6-12 Monate	Psilocybin, psilocybinhaltige Pilze	1.75	70	0	52	0	70	0	73	0	60	0	20	0	20	0	0	0	0	19	15	0	81	8	0	60	0	0	0	0	5	0	0	0	0	0	15	0	6	0	80	59	0	70	3	3	2	2	2
1-4 Wochen	DMT, Ayahuasca	NaN	78	74	77	0	97	0	97	77	0	0	53	49	34	0	23	0	44	78	67	18	0	82	6	64	27	0	0	0	0	90	0	0	0	80	60	0	66	0	0	84	0	100	4	4	4	2	5
1-7 Tage	LSD	3.75	50	0	4	99	51	2	88	92	33	4	2	5	100	2	2	3	2	4	2	2	4	26	98	75	42	0	0	2	5	2	2	5	2	4	2	6	2	3	2	5	4	38	2	4	3	2	3
1-6 Monate	Psilocybin, psilocybinhaltige Pilze	1.75	51	100	0	19	79	2	27	100	0	0	0	10	88	100	0	100	0	46	14	0	0	0	73	3	100	0	1	0	0	76	0	0	0	0	0	0	0	0	0	93	0	84	0	5	1	2	0
6-12 Monate	LSD	1.75	75	50	49	1	1	1	1	1	1	1	50	2	1	1	80	1	75	2	20	10	20	1	80	1	2	2	1	2	20	2	1	15	1	1	1	40	1	10	10	15	1	1	0	2	1	0	2
1-4 Wochen	Meskalin, Peyote	1.75	70	0	80	0	80	0	50	20	40	0	60	0	50	20	60	20	60	60	0	0	0	80	30	50	70	0	0	0	0	40	0	0	0	0	0	0	40	0	0	80	0	50	4	4	4	3	3
>10 Jahre	Psilocybin, psilocybinhaltige Pilze	3.75	100	0	100	0	100	0	100	0	0	0	100	0	100	0	100	0	100	100	100	0	0	100	100	100	100	0	0	0	0	100	0	0	0	100	0	0	100	0	0	100	0	100	5	5	5	5	5
1-6 Monate	DMT, Ayahuasca	3.75	95	82	88	21	82	21	84	82	79	24	79	69	85	81	83	80	83	81	56	11	5	70	78	76	79	18	6	6	6	44	5	8	6	49	45	5	31	6	5	60	6	79	5	5	5	5	4
>10 Jahre	Psilocybin, psilocybinhaltige Pilze	NaN	47	0	62	61	66	0	77	0	57	0	69	59	65	0	17	0	16	30	13	0	0	16	54	62	40	0	0	18	0	22	0	0	0	21	11	0	50	0	0	72	0	51	3	3	4	2	4
6-12 Monate	DMT, Ayahuasca	1.75	100	0	100	0	100	0	100	0	0	0	100	0	100	0	0	0	50	0	100	0	0	100	100	100	50	0	0	0	0	0	0	0	0	100	0	0	0	0	0	100	0	100	5	5	5	5	5
1-4 Wochen	DMT, Ayahuasca	0.75	57	43	77	0	94	0	97	74	53	0	56	0	48	0	0	0	0	100	76	0	0	100	75	74	84	0	0	0	0	80	0	0	0	73	0	0	68	0	0	0	0	100	4	4	0	0	4
1-5 Jahre	LSD	0.25	48	65	12	10	24	7	61	12	48	10	10	5	56	10	16	11	17	24	15	14	12	32	41	21	38	8	9	6	5	8	11	13	7	29	35	2	7	9	5	42	8	37	1	1	0	0	2
6-10 Jahre	LSD	1.75	82	0	82	60	97	2	50	98	11	7	82	11	68	65	91	69	71	71	31	49	9	76	55	69	75	11	26	20	29	40	12	4	5	6	3	3	48	35	3	97	5	71	4	4	4	4	4
1-4 Wochen	Psilocybin, psilocybinhaltige Pilze	1.75	70	1	65	20	80	6	85	8	1	1	66	1	1	36	29	6	50	64	73	10	1	69	10	67	77	1	1	20	15	75	5	1	5	75	70	1	74	67	5	75	1	70	4	3	4	3	3
1-4 Wochen	Psilocybin, psilocybinhaltige Pilze	0.75	53	18	0	0	70	0	52	14	0	0	0	0	9	35	0	20	0	25	0	0	30	29	0	46	0	0	0	0	0	0	0	0	21	0	0	0	0	0	0	69	0	81	3	2	0	0	0
1-5 Jahre	Psilocybin, psilocybinhaltige Pilze	1.75	70	0	65	0	80	0	60	80	50	0	0	0	99	60	0	72	11	9	1	0	0	21	68	0	35	0	0	0	0	0	0	0	0	0	0	0	0	0	0	0	0	99	4	5	3	4	1
1-5 Jahre	Psilocybin, psilocybinhaltige Pilze	1.75	70	1	0	10	15	26	50	0	20	0	0	10	1	15	1	15	5	1	5	20	0	50	80	31	0	10	0	5	5	10	0	0	0	0	10	0	8	22	0	50	0	0	1	0	2	0	1
1-7 Tage	Psilocybin, psilocybinhaltige Pilze	3.75	60	30	10	10	10	10	50	70	10	5	40	3	50	85	40	50	20	20	15	10	25	15	30	70	80	10	2	10	10	10	10	51	9	10	69	12	12	6	25	25	4	100	2	4	2	2	2
1-6 Monate	LSD	1.75	85	0	70	0	15	0	40	0	20	0	5	0	0	0	18	0	4	0	19	12	0	7	0	14	0	0	33	8	5	0	0	0	47	21	62	0	86	0	0	45	0	11	1	2	2	0	0
1-5 Jahre	LSD	0.75	81	0	30	0	80	0	80	0	10	0	20	10	40	0	20	0	35	60	15	40	0	70	35	30	15	10	0	0	0	50	0	10	20	40	0	0	40	40	0	30	20	30	2	3	4	2	2
1-5 Jahre	LSD	3.75	100	3	35	0	60	0	70	30	80	0	25	0	95	35	15	30	20	77	10	60	0	95	100	85	30	10	10	10	10	49	0	0	0	10	15	10	42	0	3	95	0	80	4	4	5	3	4
1-6 Monate	DMT, Ayahuasca	2.75	75	50	80	5	70	5	70	50	90	50	50	5	80	5	60	5	70	70	60	75	70	50	50	50	50	50	70	60	69	80	50	0	50	70	50	50	70	70	5	5	5	70	4	3	3	3	3
6-12 Monate	Psilocybin, psilocybinhaltige Pilze	1.75	80	5	100	5	100	75	100	5	5	5	100	5	50	50	100	5	100	100	100	50	20	100	50	100	100	25	10	10	0	100	10	5	25	100	100	5	100	50	10	10	10	80	5	5	5	5	5
1-7 Tage	Psilocybin, psilocybinhaltige Pilze	1.75	50	0	50	0	50	0	75	50	50	0	0	0	50	0	0	0	0	0	0	0	0	50	0	100	50	0	0	0	0	100	0	0	0	0	0	25	0	0	0	0	0	75	4	4	1	1	3
1-6 Monate	LSD	1.75	75	40	80	50	69	0	81	69	68	0	72	0	74	62	67	31	53	67	29	18	16	68	78	90	72	0	0	0	13	14	0	1	0	0	0	0	70	0	0	73	0	81	4	4	4	3	4
6-10 Jahre	DMT, Ayahuasca	2.75	80	0	90	0	0	0	0	0	20	0	90	0	100	0	90	0	90	0	90	100	0	20	100	100	100	0	0	0	0	100	0	0	0	90	0	0	0	0	0	0	1	100	5	1	5	5	5
1-5 Jahre	DMT, Ayahuasca	2.75	100	1	100	1	100	1	100	1	50	1	100	1	1	1	50	1	60	83	51	15	14	49	38	84	90	16	1	12	1	77	1	8	1	1	1	1	1	1	1	53	1	100	5	4	3	1	5
		NaN	NaN	NaN	NaN	NaN	NaN	NaN	NaN	NaN	NaN	NaN	NaN	NaN	NaN	NaN	NaN	NaN	NaN	NaN	NaN	NaN	NaN	NaN	NaN	NaN	NaN	NaN	NaN	NaN	NaN	NaN	NaN	NaN	NaN	NaN	NaN	NaN	NaN	NaN	NaN	NaN	NaN	NaN	NaN	NaN	NaN	NaN	NaN
1-6 Monate	LSD	0.75	76	7	100	0	92	17	80	18	0	18	100	19	77	15	100	19	86	100	86	30	14	90	100	79	0	0	2	0	25	0	0	0	0	0	62	0	71	0	22	64	0	66	4	4	4	0	2
1-5 Jahre	DMT, Ayahuasca	NaN	80	15	70	40	90	5	50	5	20	1	45	10	90	40	65	30	70	80	70	80	0	70	95	85	50	70	10	5	60	90	1	10	1	75	20	21	60	1	1	75	1	50	3	4	3	1	4
1-6 Monate	LSD	1.75	37	0	15	0	51	0	22	0	54	0	0	0	0	0	22	0	25	70	0	0	0	100	0	51	0	0	0	0	0	0	0	0	0	0	30	40	0	0	0	58	0	18	0	0	0	0	0
1-6 Monate	LSD	1.75	71	0	48	46	28	0	38	39	46	40	0	0	66	54	0	0	0	42	32	70	0	14	0	0	0	2	0	14	0	0	0	0	47	0	0	0	68	0	0	0	1	0	1	2	0	1	3
1-5 Jahre	Psilocybin, psilocybinhaltige Pilze	3.75	100	1	100	1	1	1	1	1	99	1	99	1	1	1	85	1	1	90	99	99	98	1	1	1	1	99	1	50	1	99	1	1	1	100	1	1	1	1	20	1	1	1	5	5	5	0	0
1-6 Monate	LSD	0.75	84	89	51	0	44	0	38	90	0	0	33	0	64	45	24	70	0	43	0	0	0	0	0	75	0	0	0	0	0	27	0	0	0	0	23	0	53	0	0	0	0	0	4	4	4	3	3
1-6 Monate	LSD	0.75	50	0	5	10	10	5	60	0	0	0	0	0	0	0	0	0	0	0	30	0	0	0	0	5	0	10	5	10	0	0	0	0	0	0	0	0	0	0	0	0	0	0	1	0	0	0	1
1-5 Jahre	LSD	0.25	60	21	24	22	11	6	0	0	1	0	1	0	0	0	0	0	0	0	0	1	0	0	0	0	0	0	0	1	0	1	0	1	0	0	0	0	0	0	0	1	1	0	2	2	2	2	2
1-4 Wochen	Psilocybin, psilocybinhaltige Pilze	1.75	60	0	20	0	100	0	50	0	50	0	10	0	50	0	10	0	21	80	30	20	0	100	25	60	30	0	0	0	0	80	0	0	0	0	20	0	50	0	0	100	0	100	4	4	4	2	3
1-5 Jahre	LSD	0.75	82	13	59	69	73	20	88	0	40	0	0	0	0	71	0	0	20	47	0	9	0	50	0	74	0	0	0	0	0	75	0	0	0	0	0	0	0	0	0	0	0	38	2	3	2	0	2
1-4 Wochen	DMT, Ayahuasca	2.75	100	0	100	0	100	0	0	0	100	0	100	50	100	0	100	50	100	100	100	100	100	100	100	100	100	100	100	100	50	100	100	100	10	100	10	100	100	100	100	100	100	100	5	5	5	5	5
>10 Jahre	LSD	0.75	100	0	80	10	100	0	100	0	80	1	80	0	10	1	99	0	80	100	90	20	0	90	100	90	80	0	0	0	0	90	0	0	0	80	0	0	90	50	0	90	0	100	5	4	4	3	4
1-6 Monate	LSD	3.75	100	100	99	99	99	1	50	99	1	1	99	99	1	99	99	99	99	99	99	1	1	99	99	99	50	1	1	1	1	50	1	1	50	99	50	1	99	1	1	50	1	50	5	5	5	0	5
1-7 Tage	DMT, Ayahuasca	1.75	65	80	90	0	100	0	100	100	0	0	50	0	100	100	25	100	0	100	80	0	0	35	100	80	100	0	0	0	0	100	0	0	0	50	20	0	50	0	0	0	0	100	4	4	4	0	2
1-4 Wochen	LSD	2.75	80	0	75	6	85	6	6	6	50	50	75	100	90	8	60	7	70	100	100	25	5	75	100	30	3	50	6	8	5	9	7	9	13	8	8	7	60	10	20	15	10	50	4	4	2	0	0
1-7 Tage	Psilocybin, psilocybinhaltige Pilze	2.75	70	0	0	0	30	0	40	35	0	0	20	0	50	10	0	0	0	10	0	0	0	15	30	0	15	0	0	0	0	0	0	0	0	0	0	0	0	0	0	20	0	40	2	3	2	1	0
1-7 Tage	LSD	0.75	70	45	16	25	50	40	70	46	24	14	11	58	47	54	12	37	17	65	17	43	6	67	46	5	65	11	9	4	19	47	46	3	11	26	37	34	79	90	39	28	4	100	2	4	3	2	2
6-12 Monate	LSD	1.75	65	1	29	0	50	0	0	0	30	0	0	0	25	0	0	0	0	26	0	0	0	80	10	50	50	0	0	0	0	0	0	0	0	0	0	0	0	0	0	100	0	0	3	3	3	0	2
1-6 Monate	LSD	1.75	60	30	60	0	50	0	30	0	30	0	60	0	0	0	40	0	40	40	0	40	0	60	0	30	40	0	0	0	0	0	0	0	0	0	0	30	10	15	0	15	0	0	2	3	2	0	1
1-5 Jahre	LSD	0.75	87	11	87	10	50	0	31	12	66	9	92	72	100	23	100	8	63	83	100	75	20	91	87	78	14	74	77	48	54	12	5	4	40	82	81	85	90	63	31	28	3	91	4	4	3	2	4
>10 Jahre	LSD	0.25	69	0	27	0	65	0	37	0	64	0	31	0	82	0	24	0	28	54	24	35	0	53	72	64	58	0	0	0	0	40	0	0	9	8	0	0	27	12	11	41	0	16	4	4	4	4	4
		NaN	NaN	NaN	NaN	NaN	NaN	NaN	NaN	NaN	NaN	NaN	NaN	NaN	NaN	NaN	NaN	NaN	NaN	NaN	NaN	NaN	NaN	NaN	NaN	NaN	NaN	NaN	NaN	NaN	NaN	NaN	NaN	NaN	NaN	NaN	NaN	NaN	NaN	NaN	NaN	NaN	NaN	NaN	NaN	NaN	NaN	NaN	NaN
6-10 Jahre	Psilocybin, psilocybinhaltige Pilze	1.75	81	7	69	84	56	4	78	3	30	4	82	5	35	3	62	3	46	86	26	56	19	85	71	57	35	76	62	42	60	42	20	82	30	26	54	73	58	26	66	99	23	76	4	2	4	1	4
1-5 Jahre	Meskalin, Peyote	0.75	58	0	13	0	32	0	17	0	37	0	59	0	0	1	59	0	53	41	32	21	36	53	26	88	0	95	93	99	34	25	100	23	48	23	55	85	83	0	44	67	88	0	2	1	1	3	4
6-12 Monate	LSD	1.75	85	0	35	0	45	0	0	0	50	0	0	0	10	0	15	0	0	64	0	21	0	15	0	0	0	0	0	15	0	0	0	0	0	0	0	0	0	0	20	0	0	0	2	1	3	0	0
1-4 Wochen	Psilocybin, psilocybinhaltige Pilze	NaN	64	0	71	0	32	0	16	0	32	0	62	0	63	0	71	0	86	57	66	18	0	35	17	0	0	0	0	0	0	76	0	0	0	32	0	0	62	0	0	87	0	0	3	3	3	2	2
1-6 Monate	LSD	1.75	95	0	80	0	80	0	50	10	0	0	80	0	20	0	70	0	50	81	50	0	0	50	26	94	100	26	26	0	5	100	0	0	0	50	0	0	74	30	30	100	18	40	4	4	3	4	5
1-7 Tage	Psilocybin, psilocybinhaltige Pilze	2.75	90	6	75	52	65	6	7	5	80	7	95	5	6	7	90	7	97	15	85	18	100	7	4	7	24	6	85	50	70	88	59	30	30	7	5	31	8	80	94	6	68	6	2	3	1	0	4
6-10 Jahre	LSD	2.75	90	0	80	50	80	0	60	1	1	2	50	2	1	1	10	2	25	35	1	1	20	75	10	30	1	10	10	10	2	2	1	2	2	5	20	1	10	1	15	20	2	15	3	2	3	1	2
1-6 Monate	LSD	0.25	50	0	0	0	0	0	0	20	0	0	0	1	1	20	0	20	0	0	1	0	75	0	1	40	0	100	50	50	0	0	0	0	0	0	0	0	0	0	30	0	5	0	0	0	0	0	2
1-6 Monate	LSD	1.75	80	30	100	0	100	0	100	30	50	26	100	0	100	50	100	30	100	100	100	70	0	100	30	100	0	0	0	0	100	20	0	0	0	100	50	0	0	0	0	0	0	100	5	0	5	0	5
1-5 Jahre	DMT, Ayahuasca	1.75	100	50	100	100	100	0	100	0	100	0	100	30	50	46	77	0	100	78	87	100	88	17	91	79	52	0	22	0	26	70	18	0	0	71	0	0	53	0	30	0	58	60	5	5	5	5	4
1-5 Jahre	LSD	0.75	85	18	80	2	75	0	85	40	60	0	55	5	75	50	10	50	15	90	0	0	5	75	20	25	0	0	10	0	0	5	0	0	0	5	5	0	95	1	10	30	0	80	4	3	4	2	1
6-10 Jahre	Psilocybin, psilocybinhaltige Pilze	1.75	70	0	94	82	100	0	0	16	0	1	65	0	76	56	33	6	0	83	30	64	0	93	100	100	54	0	0	0	0	87	0	0	1	21	69	31	45	0	0	95	0	100	5	4	5	5	5
6-12 Monate	DMT, Ayahuasca	NaN	64	30	14	42	77	8	44	40	0	0	0	0	0	18	0	40	0	0	0	0	0	55	0	0	0	6	0	0	36	0	0	0	0	6	0	0	0	0	0	70	0	100	4	4	4	0	0
6-12 Monate	Psilocybin, psilocybinhaltige Pilze	2.75	60	0	20	20	60	0	40	0	20	0	0	20	0	0	0	0	10	50	10	0	5	60	50	50	0	0	0	10	0	5	30	0	0	20	0	0	20	0	10	30	0	20	3	3	3	2	1
1-5 Jahre	LSD	0.75	72	10	1	3	3	1	1	1	1	0	0	1	0	1	1	1	0	1	1	30	9	0	0	0	0	12	6	9	3	1	0	6	4	3	6	0	0	1	10	1	0	0	0	0	0	0	0
1-5 Jahre	LSD	1.75	80	5	52	29	99	84	91	94	9	62	35	1	100	100	18	50	60	72	92	73	12	100	87	35	6	6	0	0	59	47	0	0	4	93	44	0	66	0	22	50	0	61	3	4	4	1	0
1-4 Wochen	LSD	3.75	77	0	64	0	75	0	70	63	78	0	62	20	78	69	33	64	17	75	6	0	0	65	79	71	73	0	0	0	0	89	0	0	0	3	66	0	60	0	0	83	0	93	4	4	3	1	4
1-6 Monate	Psilocybin, psilocybinhaltige Pilze	0.75	65	50	37	18	93	20	74	81	34	4	11	9	83	87	7	49	4	80	1	13	2	77	90	77	85	2	88	0	4	50	3	1	1	1	1	1	4	13	0	51	3	81	4	2	5	4	4
1-5 Jahre	Psilocybin, psilocybinhaltige Pilze	0.75	90	100	0	100	53	35	21	100	0	84	0	100	50	100	0	100	0	80	0	0	0	100	50	20	0	0	0	40	0	0	0	0	0	0	50	90	50	0	0	100	0	70	1	4	5	3	3
		NaN	NaN	NaN	NaN	NaN	NaN	NaN	NaN	NaN	NaN	NaN	NaN	NaN	NaN	NaN	NaN	NaN	NaN	NaN	NaN	NaN	NaN	NaN	NaN	NaN	NaN	NaN	NaN	NaN	NaN	NaN	NaN	NaN	NaN	NaN	NaN	NaN	NaN	NaN	NaN	NaN	NaN	NaN	NaN	NaN	NaN	NaN	NaN
6-10 Jahre	LSD	0.75	60	1	1	1	1	1	28	34	1	1	1	1	35	24	1	13	1	17	1	1	1	25	36	34	1	1	1	1	1	1	1	1	1	1	1	1	26	1	1	28	1	16	2	2	0	2	0
		NaN	NaN	NaN	NaN	NaN	NaN	NaN	NaN	NaN	NaN	NaN	NaN	NaN	NaN	NaN	NaN	NaN	NaN	NaN	NaN	NaN	NaN	NaN	NaN	NaN	NaN	NaN	NaN	NaN	NaN	NaN	NaN	NaN	NaN	NaN	NaN	NaN	NaN	NaN	NaN	NaN	NaN	NaN	NaN	NaN	NaN	NaN	NaN
1-6 Monate	DMT, Ayahuasca	NaN	80	0	80	0	100	0	100	90	50	50	70	0	80	80	39	70	71	89	85	0	0	80	100	89	89	0	0	0	0	69	0	0	0	91	0	0	80	80	0	100	0	79	4	4	4	5	5
1-5 Jahre	Psilocybin, psilocybinhaltige Pilze	3.75	83	42	100	65	43	0	68	31	74	0	84	0	100	24	100	0	100	100	100	0	0	100	100	53	46	0	0	0	0	0	0	0	0	100	84	0	65	85	0	100	0	66	3	2	4	3	2
1-5 Jahre	LSD	2.75	80	0	100	0	100	0	50	100	100	0	100	100	0	0	100	0	100	100	100	50	0	100	0	20	100	100	10	0	0	50	1	0	1	30	0	0	50	0	0	100	0	1	3	5	4	5	4
1-6 Monate	Psilocybin, psilocybinhaltige Pilze	1.75	39	30	91	39	86	18	73	78	5	16	15	3	57	13	11	53	14	88	10	10	9	34	59	39	12	4	5	18	9	9	9	9	4	58	74	3	39	4	10	11	11	62	4	4	4	3	5
1-6 Monate	LSD	2.75	90	0	30	0	100	0	40	0	0	0	19	0	40	0	0	0	0	29	80	0	100	51	100	20	50	100	100	100	0	0	0	20	60	0	0	0	30	0	100	0	100	41	3	3	3	0	1
1-5 Jahre	LSD	NaN	72	54	26	33	34	49	27	42	41	39	29	28	51	43	38	52	36	46	39	46	42	44	49	40	41	33	43	59	51	63	49	56	48	55	46	45	45	53	42	48	44	52	3	3	4	2	3
1-5 Jahre	Psilocybin, psilocybinhaltige Pilze	1.75	68	0	65	0	79	0	56	48	88	0	69	0	37	0	44	0	32	76	57	0	50	41	0	31	28	68	28	22	13	53	0	18	0	0	0	0	57	0	19	58	34	62	4	4	4	5	5
1-4 Wochen	LSD	2.75	70	0	75	14	50	1	61	0	20	0	60	0	61	0	57	0	61	75	71	80	75	60	50	18	17	76	75	25	16	0	0	20	50	61	25	0	50	20	80	30	25	10	5	4	4	3	4
		NaN	NaN	NaN	NaN	NaN	NaN	NaN	NaN	NaN	NaN	NaN	NaN	NaN	NaN	NaN	NaN	NaN	NaN	NaN	NaN	NaN	NaN	NaN	NaN	NaN	NaN	NaN	NaN	NaN	NaN	NaN	NaN	NaN	NaN	NaN	NaN	NaN	NaN	NaN	NaN	NaN	NaN	NaN	NaN	NaN	NaN	NaN	NaN
1-6 Monate	LSD	2.75	51	66	39	36	15	12	19	25	22	22	71	13	25	10	10	4	15	39	26	17	100	47	100	100	100	100	100	50	36	32	1	21	5	11	56	17	15	14	70	19	66	63	3	4	4	4	3
1-5 Jahre	LSD	3.75	85	0	100	15	50	20	35	0	35	15	100	10	50	0	100	0	100	50	50	35	55	30	15	100	50	50	20	15	5	85	30	0	5	10	0	0	0	20	20	85	20	30	5	4	4	5	5
6-10 Jahre	Psilocybin, psilocybinhaltige Pilze	1.75	90	8	23	1	49	1	100	77	86	6	4	2	70	43	26	11	45	75	32	100	2	59	77	91	77	4	3	3	78	76	3	5	3	15	50	3	70	31	7	5	5	59	4	4	4	3	4
1-5 Jahre	LSD	1.75	100	8	84	8	4	6	4	100	4	6	77	6	9	2	68	4	61	2	12	55	100	10	5	8	4	85	95	98	73	3	2	75	6	48	1	14	47	40	100	3	76	1	1	1	1	1	1
6-12 Monate	Psilocybin, psilocybinhaltige Pilze	3.75	100	0	75	40	100	0	100	0	60	0	100	0	75	0	60	0	100	100	75	75	90	100	90	75	0	90	60	0	10	100	30	0	10	0	0	95	80	20	0	70	0	80	5	1	5	5	2
6-12 Monate	LSD	0.75	98	36	86	78	100	0	94	32	60	0	75	9	18	0	45	0	30	76	65	23	100	86	80	54	52	70	25	23	0	8	0	35	0	10	10	0	70	0	0	78	32	80	5	5	4	2	2
1-6 Monate	Psilocybin, psilocybinhaltige Pilze	1.75	60	0	0	0	20	0	15	40	85	0	0	0	20	0	5	0	0	25	0	10	0	0	3	0	0	0	0	0	0	0	0	0	0	0	5	0	0	1	0	35	0	90	1	2	2	0	0
1-6 Monate	LSD	2.75	50	70	0	20	85	0	100	100	10	0	0	0	100	100	0	100	0	100	0	0	0	60	0	0	0	10	0	0	0	0	0	0	0	66	20	5	20	0	0	0	0	100	5	5	5	5	0
1-7 Tage	LSD	NaN	100	73	73	20	81	21	82	63	61	32	23	0	70	51	36	69	59	61	63	0	0	67	86	83	0	0	23	0	60	0	27	14	0	61	63	0	42	0	1	82	1	60	4	4	4	1	2
>10 Jahre	LSD	2.75	75	0	86	0	10	0	0	0	80	0	0	0	77	0	90	0	89	89	100	84	95	0	95	95	100	50	12	4	1	77	0	9	0	83	0	1	0	0	1	2	0	0	4	4	1	2	1
1-5 Jahre	DMT, Ayahuasca	3.75	100	0	100	0	100	0	100	0	100	0	89	0	80	0	89	0	96	100	82	27	21	100	100	100	95	19	0	0	100	62	0	5	22	39	0	0	96	11	9	82	0	100	5	5	5	0	4
1-5 Jahre	LSD	2.75	95	70	31	0	86	5	98	74	2	38	0	32	58	37	30	8	4	100	91	14	96	48	87	90	52	34	4	3	5	10	0	3	23	12	45	4	67	3	0	0	0	95	3	4	3	4	4
1-5 Jahre	Psilocybin, psilocybinhaltige Pilze	0.75	83	2	86	1	85	0	67	0	0	0	4	0	88	0	27	0	53	53	9	38	1	59	77	94	1	0	4	26	14	0	0	21	0	4	34	1	1	0	38	0	25	88	4	4	4	0	1
1-6 Monate	DMT, Ayahuasca	1.75	60	0	20	10	5	5	0	20	0	15	10	5	70	25	60	25	10	0	85	10	30	10	50	20	0	5	5	0	0	0	0	10	0	30	90	5	10	5	40	20	5	20	2	2	1	0	0
1-6 Monate	Psilocybin, psilocybinhaltige Pilze	1.75	72	0	100	0	57	0	62	0	100	0	100	0	40	0	55	0	43	23	34	79	0	100	36	100	67	0	0	0	0	52	0	0	0	0	30	0	50	0	0	0	0	0	5	4	5	3	5
>10 Jahre	LSD	0.75	97	5	84	54	78	8	59	4	72	5	52	35	89	5	47	8	48	77	12	93	63	78	86	93	86	6	84	32	11	18	5	29	11	33	7	9	82	6	66	58	4	63	5	4	5	5	5
1-5 Jahre	LSD	3.75	90	30	0	0	75	0	100	30	14	0	19	0	5	25	0	10	0	25	0	20	0	50	10	50	80	0	0	0	0	30	0	0	0	0	0	0	0	0	0	0	0	100	3	4	4	0	2
1-6 Monate	Psilocybin, psilocybinhaltige Pilze	2.75	65	0	25	15	10	1	55	57	9	1	12	20	19	38	5	37	16	16	1	60	1	16	34	21	2	3	1	8	1	6	1	1	4	4	8	1	6	1	11	21	1	71	2	4	2	0	2
1-7 Tage	LSD	NaN	51	81	16	6	82	5	100	68	5	6	10	4	91	52	0	52	5	69	46	25	0	76	67	77	74	0	0	0	0	56	0	0	0	38	83	0	66	0	0	0	0	57	3	3	3	3	4
6-12 Monate	LSD	1.75	75	0	70	80	60	0	20	0	80	0	40	0	30	0	30	0	60	80	80	10	20	30	50	60	0	0	0	10	0	100	0	0	0	20	0	0	40	20	0	0	0	0	3	2	2	2	4
6-10 Jahre	LSD	3.75	93	100	66	0	100	0	100	71	0	0	0	0	0	63	51	79	67	76	0	19	0	47	100	50	83	0	0	10	0	50	0	0	0	0	0	0	11	0	0	100	0	90	4	3	2	1	2
1-6 Monate	LSD	0.75	62	4	24	0	38	0	54	0	34	0	14	0	32	0	0	0	21	50	6	41	0	49	40	42	55	0	0	0	31	16	0	0	0	21	22	0	19	1	0	42	0	46	3	3	3	2	1
1-7 Tage	LSD	0.25	83	5	100	6	86	6	52	5	2	6	77	4	49	9	58	6	100	73	100	100	58	27	100	91	83	55	36	53	71	100	4	6	5	100	72	82	53	77	92	89	35	24	5	4	5	4	5
		NaN	NaN	NaN	NaN	NaN	NaN	NaN	NaN	NaN	NaN	NaN	NaN	NaN	NaN	NaN	NaN	NaN	NaN	NaN	NaN	NaN	NaN	NaN	NaN	NaN	NaN	NaN	NaN	NaN	NaN	NaN	NaN	NaN	NaN	NaN	NaN	NaN	NaN	NaN	NaN	NaN	NaN	NaN	NaN	NaN	NaN	NaN	NaN
1-7 Tage	LSD	0.75	60	0	0	0	26	0	45	13	43	0	0	0	54	0	0	0	0	21	6	0	64	35	61	21	38	21	11	33	0	15	0	35	0	0	34	16	45	0	32	39	28	50	0	2	2	0	0
<24 Stunden	LSD	1.75	85	27	85	0	100	0	85	55	23	20	0	31	100	0	0	0	0	89	68	100	28	100	100	83	100	0	0	24	0	100	0	0	0	76	100	0	66	30	22	0	0	80	3	5	4	3	0
6-12 Monate	LSD	2.75	7	4	5	3	0	0	64	52	0	0	0	0	0	0	0	0	0	0	0	0	0	0	2	0	0	0	0	0	0	0	0	0	0	0	0	0	0	0	0	0	0	0	0	4	3	0	0
1-7 Tage	LSD	1.75	40	25	5	2	75	1	70	20	5	0	3	30	30	40	3	40	0	60	5	3	0	15	15	50	20	3	1	1	0	3	1	0	0	3	0	0	3	2	0	98	0	80	4	4	1	0	5
1-5 Jahre	DMT, Ayahuasca	NaN	80	0	55	36	51	0	71	63	58	24	0	0	80	65	40	23	37	68	56	86	0	80	84	0	21	6	77	15	12	66	9	2	3	39	59	3	65	39	0	89	0	61	3	4	3	3	4
1-6 Monate	LSD	1.75	95	0	0	27	96	0	98	0	94	0	0	59	25	0	43	0	37	82	33	77	0	89	72	51	52	0	0	1	2	73	0	0	0	0	0	0	74	0	0	0	0	52	4	4	4	4	4
>10 Jahre	Psilocybin, psilocybinhaltige Pilze	2.75	85	2	85	5	30	0	15	2	2	1	85	1	1	1	80	2	85	50	80	30	95	25	20	50	70	80	80	75	55	90	5	30	15	50	30	10	90	25	95	10	35	5	3	3	4	4	4
6-12 Monate	LSD	1.75	100	0	100	70	100	10	100	78	0	8	100	100	100	16	100	7	100	100	100	100	100	100	100	100	100	100	100	17	10	100	100	8	100	100	48	21	100	100	100	58	48	100	4	4	4	4	4
6-12 Monate	Psilocybin, psilocybinhaltige Pilze	2.75	72	2	42	3	89	2	71	73	12	6	13	8	56	9	4	5	20	74	57	6	5	70	73	87	47	7	6	2	3	65	1	1	1	41	48	1	1	1	1	59	1	77	4	5	4	4	4
>10 Jahre	LSD	NaN	57	98	98	97	97	98	97	97	96	96	94	96	94	93	96	97	97	95	95	97	96	94	93	71	71	71	71	71	70	68	68	69	70	76	83	80	89	91	92	92	91	93	5	5	5	5	5
1-5 Jahre	DMT, Ayahuasca	NaN	92	93	98	0	52	1	78	69	1	0	97	0	85	73	5	25	15	56	16	1	0	23	53	15	2	0	0	1	1	0	30	0	0	0	0	0	16	0	0	74	0	98	4	4	4	4	3
6-12 Monate	LSD	0.75	50	30	60	4	60	0	70	10	80	60	53	3	70	50	50	48	34	87	46	12	3	80	86	80	64	0	0	0	0	93	0	0	13	58	39	0	17	30	0	23	1	80	5	4	4	4	5
1-5 Jahre	LSD	1.75	70	0	25	0	0	0	20	10	0	0	25	0	0	0	18	0	16	0	0	30	0	0	0	0	0	0	0	0	0	0	0	0	0	0	10	0	0	0	0	0	0	0	0	1	0	0	0
1-6 Monate	Psilocybin, psilocybinhaltige Pilze	1.75	55	11	14	26	11	6	11	35	14	8	6	12	59	0	31	31	0	56	12	0	15	70	72	81	84	6	0	0	0	0	0	0	0	0	41	0	0	0	0	0	0	0	2	3	2	0	4
1-5 Jahre	LSD	3.75	95	1	50	1	100	1	95	1	1	1	25	1	70	1	10	1	10	100	2	5	1	100	15	50	100	1	1	1	1	1	1	1	1	50	70	0	90	1	1	30	1	80	4	4	4	4	4
1-6 Monate	LSD	0.75	20	6	18	53	1	31	10	25	5	0	18	20	33	55	0	11	4	0	2	15	10	25	69	80	3	2	6	1	1	1	1	1	1	0	19	1	1	0	31	80	34	34	2	4	3	4	2
6-12 Monate	LSD	3.75	100	10	100	0	0	32	46	0	64	8	100	11	0	0	77	19	92	58	55	81	55	0	0	27	0	48	85	94	30	27	96	18	69	4	0	39	100	33	37	0	30	0	0	0	1	3	0
1-4 Wochen	Psilocybin, psilocybinhaltige Pilze	0.75	29	5	12	3	18	1	1	17	1	4	6	5	10	4	13	5	3	21	32	58	12	21	6	1	8	23	6	3	21	0	39	22	39	0	59	4	0	37	14	12	2	0	2	2	1	1	1
1-5 Jahre	Psilocybin, psilocybinhaltige Pilze	2.75	100	65	81	20	60	8	76	100	10	8	61	7	70	55	74	75	75	90	84	6	5	50	71	86	8	12	7	4	55	7	6	1	6	64	63	5	55	5	5	70	6	55	4	5	4	3	0
		NaN	NaN	NaN	NaN	NaN	NaN	NaN	NaN	NaN	NaN	NaN	NaN	NaN	NaN	NaN	NaN	NaN	NaN	NaN	NaN	NaN	NaN	NaN	NaN	NaN	NaN	NaN	NaN	NaN	NaN	NaN	NaN	NaN	NaN	NaN	NaN	NaN	NaN	NaN	NaN	NaN	NaN	NaN	NaN	NaN	NaN	NaN	NaN
1-6 Monate	LSD	1.75	100	45	42	14	75	6	13	35	6	4	35	15	47	100	5	23	37	60	13	13	11	100	3	25	30	4	4	5	3	10	6	12	8	33	33	8	5	4	3	5	8	100	2	4	3	1	2
1-4 Wochen	LSD	1.75	53	1	1	0	1	1	0	1	0	1	0	0	0	2	0	0	0	0	1	0	0	1	0	11	10	17	17	18	10	0	0	27	0	1	2	0	1	1	1	18	12	18	2	2	2	2	2
>10 Jahre	LSD	0.75	81	82	59	55	96	9	89	91	80	14	16	54	46	91	21	94	15	97	40	6	17	98	65	91	82	5	19	21	32	94	8	6	14	28	69	10	45	8	9	95	8	96	5	4	5	4	4
1-5 Jahre	Psilocybin, psilocybinhaltige Pilze	NaN	89	0	70	0	67	0	6	0	25	0	58	0	0	0	12	0	57	100	71	100	0	100	100	100	87	35	0	0	46	100	0	0	70	96	100	0	87	0	0	100	0	100	4	4	4	4	4
1-6 Monate	LSD	1.75	60	10	20	0	35	0	75	60	15	0	30	0	60	35	0	30	15	15	0	35	0	50	70	30	0	0	0	0	0	30	0	0	0	0	20	0	30	0	0	0	0	50	0	3	2	0	2
6-10 Jahre	LSD	1.75	66	0	78	0	85	0	60	20	40	0	15	30	85	10	40	0	55	95	80	50	0	90	80	98	98	0	0	55	20	10	0	5	0	15	5	0	80	20	0	100	0	90	5	5	5	4	4
1-4 Wochen	Psilocybin, psilocybinhaltige Pilze	3.75	71	1	56	0	36	0	61	0	0	0	0	0	53	0	39	0	36	28	4	38	47	22	41	33	49	20	0	0	77	28	0	0	0	0	0	0	26	0	35	63	40	20	2	2	2	2	2
>10 Jahre	Psilocybin, psilocybinhaltige Pilze	0.75	59	6	3	6	78	2	4	4	72	7	12	6	32	27	67	5	79	86	90	7	39	5	88	80	4	14	45	9	1	83	7	4	10	83	6	2	84	5	34	78	0	30	4	4	4	4	4
1-6 Monate	Psilocybin, psilocybinhaltige Pilze	3.75	66	0	54	83	47	0	0	0	0	0	50	16	0	0	0	0	0	0	0	25	100	0	15	51	48	13	0	0	0	100	0	0	0	100	72	0	53	27	69	0	82	0	4	0	4	2	1
1-6 Monate	Psilocybin, psilocybinhaltige Pilze	2.75	100	48	27	0	100	0	100	70	0	0	100	0	100	75	31	23	100	100	100	100	60	100	100	100	0	100	61	0	100	100	0	0	0	100	100	0	100	0	100	100	21	100	5	5	5	5	3
1-6 Monate	LSD	2.75	100	0	0	20	100	0	100	61	0	0	0	0	41	50	0	50	0	32	33	42	0	100	32	100	24	0	0	15	0	13	0	0	0	0	25	0	65	0	5	100	0	100	4	4	4	3	4
1-5 Jahre	LSD	1.75	70	0	55	0	60	0	60	0	0	0	50	0	70	0	40	0	50	30	0	65	0	50	70	65	50	0	20	20	0	50	0	0	0	40	0	0	40	0	0	0	0	40	3	3	3	1	2
1-5 Jahre	DMT, Ayahuasca	NaN	77	0	84	0	89	0	85	50	77	1	77	0	83	0	83	0	78	97	80	88	0	90	92	91	89	0	0	0	0	94	0	1	0	0	0	0	87	0	0	94	0	93	4	4	4	4	4
1-5 Jahre	LSD	NaN	55	73	0	51	0	36	85	64	0	0	0	0	95	79	76	59	0	36	0	4	0	0	95	0	50	0	0	0	0	0	0	0	0	0	0	0	3	0	50	0	0	58	2	4	0	0	3
1-5 Jahre	Psilocybin, psilocybinhaltige Pilze	NaN	70	50	0	35	35	0	70	50	0	0	0	0	100	50	0	0	0	0	0	30	0	100	100	100	100	0	0	0	0	0	0	0	0	0	0	0	0	0	0	0	0	0	2	2	0	0	3
1-4 Wochen	LSD	0.25	50	1	60	1	1	1	1	1	100	1	60	45	1	1	15	1	15	1	10	1	10	1	1	1	1	75	85	100	70	10	100	70	45	1	1	95	1	20	60	1	1	1	1	1	1	1	1
1-5 Jahre	Psilocybin, psilocybinhaltige Pilze	0.75	85	0	20	69	80	10	30	90	50	35	10	19	90	20	15	10	51	94	35	2	0	63	95	66	80	0	0	0	0	10	0	0	4	14	15	5	9	9	32	40	0	60	5	5	4	1	2
1-4 Wochen	LSD	1.75	90	81	91	100	100	19	30	100	0	100	0	100	90	100	0	100	0	100	24	0	0	71	0	90	89	0	0	1	1	81	0	0	0	36	17	12	0	0	0	0	4	10	5	5	5	4	5
1-5 Jahre	LSD	0.25	100	2	74	1	67	1	67	1	64	1	62	3	7	3	58	3	58	51	80	44	99	39	43	48	41	55	99	82	99	56	3	2	1	99	99	17	88	72	87	93	94	1	1	3	3	1	4
1-5 Jahre	LSD	1.75	90	0	70	0	40	0	0	0	90	0	60	100	0	0	30	0	75	25	80	100	0	10	0	45	80	35	75	0	95	100	90	60	85	90	100	95	0	70	0	85	30	0	4	5	5	2	5
1-6 Monate	LSD	0.75	80	0	0	0	50	0	40	0	0	0	0	64	32	0	0	0	19	59	33	41	15	14	0	0	15	38	27	24	0	0	12	0	9	3	8	0	4	5	32	47	0	0	2	1	1	1	1
1-4 Wochen	DMT, Ayahuasca	NaN	100	0	22	20	31	4	77	5	37	0	0	0	0	5	0	0	0	36	0	45	21	0	0	1	0	0	0	36	20	0	0	2	0	0	0	0	1	0	0	100	0	51	1	1	1	1	1
1-5 Jahre	LSD	1.75	80	0	70	0	66	0	80	38	67	0	14	0	68	0	26	24	6	46	18	28	0	46	87	23	25	0	0	0	0	0	0	0	0	49	59	0	45	0	0	21	0	83	4	5	4	3	2
6-12 Monate	DMT, Ayahuasca	NaN	97	0	85	0	100	0	1	0	90	1	95	0	75	0	55	1	100	100	100	90	10	80	60	95	90	10	15	5	90	90	0	1	80	80	60	0	60	90	20	65	5	50	5	4	5	5	5
1-5 Jahre	LSD	3.75	80	0	60	0	90	0	90	70	90	0	29	10	10	0	70	0	50	94	61	100	0	90	0	91	50	0	0	0	0	30	0	0	0	20	0	0	57	0	0	80	0	90	5	2	5	5	4
1-6 Monate	LSD	0.25	90	0	90	10	90	0	85	0	0	0	90	0	0	0	90	0	90	90	78	0	90	80	42	80	90	20	20	0	17	71	72	0	11	68	60	51	90	37	39	32	22	0	5	5	4	5	4
6-12 Monate	LSD	1.75	75	0	100	75	75	0	100	75	0	0	100	0	25	0	50	0	75	100	50	0	10	70	100	100	50	20	11	25	0	85	50	0	10	50	0	49	75	0	0	0	0	25	2	4	3	4	5
1-5 Jahre	LSD	0.75	20	100	46	28	43	20	72	12	39	21	19	22	78	22	63	21	73	22	19	100	74	23	63	55	84	77	58	69	59	50	19	15	15	17	14	54	49	74	71	30	62	14	1	1	1	0	3
6-12 Monate	LSD	1.75	80	0	0	0	20	69	100	0	85	0	41	0	20	0	10	0	10	0	0	50	0	80	50	100	0	0	0	20	0	0	0	5	0	0	65	0	0	70	5	20	0	80	3	2	4	0	4
1-6 Monate	LSD	0.75	30	15	38	35	53	2	35	64	1	1	8	1	62	20	4	65	48	66	31	24	1	62	40	58	54	1	1	1	1	9	1	1	1	1	5	1	1	1	1	6	0	65	4	3	4	2	3
1-6 Monate	LSD	3.75	100	0	100	10	60	0	76	71	0	0	100	40	0	0	0	0	29	70	0	0	74	61	0	48	49	0	1	0	0	29	0	0	1	0	0	0	0	0	0	29	0	99	4	4	4	0	0
1-6 Monate	LSD	2.75	82	29	100	6	100	2	81	64	15	13	100	0	21	56	72	26	86	74	85	24	23	77	65	66	60	21	19	22	2	64	0	0	1	44	5	2	53	6	6	50	6	77	4	4	4	4	3
1-6 Monate	LSD	2.75	100	60	80	10	100	5	100	100	0	0	67	22	81	96	3	93	7	95	100	54	28	100	100	100	40	1	3	2	52	100	3	1	2	100	68	3	98	2	2	100	1	100	5	5	5	5	5
1-6 Monate	Psilocybin, psilocybinhaltige Pilze	2.75	60	20	50	0	70	0	75	0	50	0	40	0	1	0	20	0	10	35	20	0	0	30	65	60	85	0	0	0	0	75	0	0	0	15	0	0	0	0	1	50	0	60	4	3	3	1	4
1-6 Monate	Psilocybin, psilocybinhaltige Pilze	1.75	50	0	20	0	25	1	50	0	70	0	20	0	80	20	10	0	10	30	25	20	0	30	70	30	10	0	0	0	0	1	0	1	0	1	0	1	0	0	20	30	0	70	3	3	2	0	1
1-5 Jahre	Psilocybin, psilocybinhaltige Pilze	3.75	70	70	14	1	1	1	1	1	95	1	1	1	1	1	1	1	1	1	1	1	1	1	1	40	0	9	3	3	3	4	3	2	1	1	1	1	1	1	2	1	0	2	2	2	1	2	3
1-6 Monate	LSD	1.75	100	0	80	0	55	0	52	0	0	0	0	0	100	60	0	0	0	100	0	100	100	57	62	100	76	100	100	0	0	0	100	57	0	0	0	56	0	1	100	0	100	0	0	3	0	0	5
1-5 Jahre	LSD	1.75	70	0	45	1	20	1	100	1	50	2	10	1	75	2	2	2	15	59	17	1	1	40	16	31	60	2	2	3	1	2	2	1	1	40	2	2	34	2	2	80	3	90	3	4	2	0	5
1-6 Monate	Psilocybin, psilocybinhaltige Pilze	2.75	100	63	100	65	100	57	82	86	93	4	100	0	100	93	100	74	100	100	71	32	7	91	100	100	100	30	6	25	3	100	0	0	25	69	78	16	77	0	0	78	0	100	5	5	4	4	5
1-5 Jahre	LSD	1.75	56	0	12	17	23	4	80	69	49	1	9	0	96	26	15	93	9	23	3	49	0	88	100	30	50	0	0	2	0	0	0	0	0	1	44	0	4	1	0	29	0	72	4	3	4	3	2
1-5 Jahre	LSD	3.75	94	93	70	66	98	87	99	22	30	45	5	13	16	32	15	19	42	60	77	0	2	30	2	3	13	4	3	2	3	3	1	0	0	67	1	0	0	0	0	0	0	41	0	5	4	3	2
1-6 Monate	LSD	0.75	75	0	20	30	10	10	25	20	25	0	10	10	80	50	20	10	20	30	15	25	5	30	50	40	50	10	0	6	30	10	0	0	0	10	20	10	30	50	10	80	0	20	2	3	3	2	2
1-6 Monate	Psilocybin, psilocybinhaltige Pilze	2.75	75	66	78	42	86	55	88	88	79	10	72	71	78	38	47	43	62	81	69	39	18	100	72	44	81	14	31	11	16	23	13	0	7	24	7	10	69	14	12	10	0	100	4	4	4	3	2
1-6 Monate	LSD	2.75	67	0	60	1	50	1	50	1	1	1	50	1	90	1	45	1	45	33	43	25	1	26	91	63	94	1	1	1	1	69	1	1	1	21	21	1	54	1	1	59	1	59	4	4	4	4	3
6-12 Monate	LSD	1.75	80	1	75	30	10	1	50	1	1	1	80	1	60	2	65	1	50	90	55	50	100	1	100	60	80	1	65	50	40	50	1	25	40	50	30	2	1	1	90	60	75	2	4	3	4	0	2
6-12 Monate	LSD	0.75	95	30	70	20	50	10	75	45	70	75	30	5	95	90	40	50	60	87	20	65	0	35	95	82	97	0	0	15	35	50	5	0	25	5	70	6	39	57	9	70	5	73	3	3	3	0	3
1-6 Monate	LSD	1.75	60	0	50	25	70	0	70	60	100	0	35	10	75	0	25	9	15	50	19	100	0	100	100	100	17	0	0	9	0	0	0	0	1	40	50	30	74	11	0	100	0	21	5	5	5	3	3
1-5 Jahre	Psilocybin, psilocybinhaltige Pilze	1.75	100	100	70	0	100	0	100	70	0	0	60	0	100	70	0	70	0	86	44	0	0	76	100	34	100	0	0	0	23	100	0	0	0	0	13	0	44	0	0	63	0	100	5	5	4	4	3
1-5 Jahre	LSD	0.75	60	0	17	0	30	0	34	0	28	0	0	0	85	25	0	0	0	24	0	67	0	26	36	0	0	39	0	24	0	0	26	27	0	0	0	0	0	0	13	28	6	30	3	2	2	0	0
1-4 Wochen	Psilocybin, psilocybinhaltige Pilze	1.75	90	100	30	100	100	80	100	100	1	100	1	80	1	100	50	100	50	100	70	0	1	100	100	100	100	10	10	10	30	100	40	1	1	70	100	20	50	1	1	50	1	100	5	5	5	4	5
1-4 Wochen	LSD	1.75	76	100	91	10	61	60	46	22	58	55	88	6	9	33	81	33	79	64	100	92	13	40	35	50	31	56	40	24	26	30	93	31	95	100	79	56	40	18	34	13	4	15	1	2	2	0	2
6-12 Monate	LSD	0.75	51	0	0	0	0	0	32	46	52	24	0	0	53	0	0	0	0	15	0	0	0	10	23	22	19	0	0	0	0	0	0	0	0	0	0	0	0	0	0	22	0	14	3	3	1	1	2
1-5 Jahre	Psilocybin, psilocybinhaltige Pilze	1.75	51	0	24	52	16	0	50	51	0	34	0	8	50	0	0	0	0	34	48	38	0	32	48	36	49	0	0	0	46	0	0	0	0	31	40	0	29	0	40	0	0	51	0	0	0	0	2
1-6 Monate	LSD	3.75	100	20	0	45	88	0	99	73	99	9	0	35	0	29	0	0	0	0	68	0	0	40	91	31	0	0	0	18	0	42	0	0	0	0	0	0	0	71	100	0	0	45	2	4	1	0	0
1-6 Monate	Psilocybin, psilocybinhaltige Pilze	0.75	100	79	69	52	83	70	88	82	22	32	56	12	100	73	67	59	60	76	64	34	47	65	100	100	72	0	0	0	26	26	0	0	0	17	16	3	0	53	2	0	0	0	3	3	3	3	4
1-6 Monate	LSD	1.75	86	10	40	0	70	21	37	0	86	100	19	22	0	10	69	4	88	75	28	71	35	50	51	88	32	10	15	5	38	10	0	9	0	12	33	9	61	11	22	73	0	80	3	4	3	2	4
6-12 Monate	Psilocybin, psilocybinhaltige Pilze	NaN	100	0	95	0	100	10	100	100	70	5	85	40	85	0	100	70	100	75	65	0	0	95	60	70	85	20	10	45	25	90	5	0	10	100	65	0	40	55	10	85	0	55	5	4	5	4	4
6-12 Monate	Meskalin, Peyote	0.75	100	2	100	1	100	1	1	20	74	1	93	2	85	5	100	14	100	96	94	89	2	100	84	84	87	15	1	1	7	100	2	2	8	89	38	49	88	6	2	84	2	96	5	4	4	4	5
1-6 Monate	LSD	3.75	80	0	100	0	40	0	70	0	70	0	100	0	20	0	100	0	100	43	0	39	2	89	70	27	45	0	0	0	0	26	1	0	0	0	1	0	100	0	0	28	0	62	4	4	2	0	0
1-5 Jahre	LSD	0.75	70	75	0	85	60	0	50	100	0	0	0	0	75	50	0	80	0	40	0	0	0	36	20	0	35	0	0	0	0	30	0	0	0	0	0	0	0	0	0	60	0	45	3	4	4	1	0
1-6 Monate	LSD	0.75	80	25	1	65	90	15	40	82	20	70	1	90	15	60	12	85	0	100	0	20	0	90	10	10	5	85	10	0	40	95	10	55	5	1	0	0	75	40	12	83	0	83	3	4	4	4	1
1-5 Jahre	LSD	2.75	75	0	35	0	100	0	75	59	0	0	84	0	100	0	64	0	70	42	43	0	0	70	100	100	100	0	0	0	0	0	0	0	0	19	18	0	46	0	0	83	0	68	2	4	2	2	2
1-6 Monate	LSD	0.75	70	75	50	100	81	45	100	66	51	14	48	70	70	67	33	55	50	77	42	70	23	100	63	52	7	50	31	50	45	18	21	0	6	90	73	0	80	0	9	80	8	85	3	4	4	3	1
1-5 Jahre	LSD	0.75	100	0	74	0	0	0	0	0	28	0	54	0	0	0	44	0	54	0	9	39	79	0	0	0	0	6	54	26	19	0	0	0	16	37	0	0	56	37	69	0	18	0	0	0	0	0	0
6-10 Jahre	Psilocybin, psilocybinhaltige Pilze	3.75	100	10	45	31	100	2	73	4	4	4	55	2	4	0	0	0	0	34	39	22	100	38	62	46	40	100	100	85	36	10	17	63	0	37	39	0	53	0	100	100	100	5	4	4	4	2	3
1-6 Monate	LSD	0.75	50	1	2	4	26	4	66	1	40	0	0	22	71	0	8	5	13	40	8	1	0	80	82	80	80	0	19	11	6	60	0	2	0	10	25	0	50	6	20	0	0	26	3	2	0	0	2
1-5 Jahre	Psilocybin, psilocybinhaltige Pilze	3.75	48	8	31	5	74	5	74	69	4	3	4	2	80	42	71	2	4	3	100	61	0	80	100	100	60	13	0	0	0	36	32	0	100	100	100	0	0	0	44	0	0	100	0	3	0	0	4
1-6 Monate	LSD	1.75	84	3	91	4	4	25	5	4	78	6	81	84	62	5	66	6	59	4	6	74	4	27	81	51	35	3	40	88	38	65	29	8	60	83	78	96	18	62	6	5	4	37	2	4	1	2	1
6-10 Jahre	LSD	1.75	100	0	13	0	55	0	100	89	56	58	12	0	99	0	0	79	53	100	0	20	16	100	93	100	100	0	0	0	0	96	0	0	0	0	95	0	39	0	0	44	0	100	3	4	4	3	5
>10 Jahre	LSD	0.75	66	18	91	89	0	86	0	94	0	80	69	82	79	93	0	83	0	0	0	11	60	0	57	0	0	0	0	0	0	0	0	0	0	0	0	0	0	92	59	0	18	0	0	0	0	0	0
		NaN	NaN	NaN	NaN	NaN	NaN	NaN	NaN	NaN	NaN	NaN	NaN	NaN	NaN	NaN	NaN	NaN	NaN	NaN	NaN	NaN	NaN	NaN	NaN	NaN	NaN	NaN	NaN	NaN	NaN	NaN	NaN	NaN	NaN	NaN	NaN	NaN	NaN	NaN	NaN	NaN	NaN	NaN	NaN	NaN	NaN	NaN	NaN
1-6 Monate	DMT, Ayahuasca	NaN	75	0	90	0	90	0	69	1	1	2	58	1	89	2	72	0	51	55	24	1	1	61	1	61	0	16	8	0	0	24	1	1	0	42	42	1	0	0	25	34	9	100	5	4	4	3	3
1-6 Monate	LSD	0.25	25	1	1	1	1	1	100	75	1	1	1	1	100	50	1	20	1	1	1	1	1	50	100	35	20	1	1	1	1	1	1	1	1	1	39	1	1	1	1	0	1	100	3	4	1	0	3
6-12 Monate	DMT, Ayahuasca	2.75	60	0	70	0	100	0	93	55	0	0	70	0	0	0	69	0	100	52	100	41	0	52	0	0	53	0	0	0	0	55	0	0	0	51	67	0	35	44	0	35	0	11	4	3	4	1	0
1-5 Jahre	LSD	0.75	75	9	38	0	66	0	91	49	69	0	54	0	46	0	65	0	66	76	23	100	30	82	23	35	80	13	6	33	0	100	0	1	6	33	0	1	40	0	98	68	0	0	3	4	3	1	5
1-6 Monate	LSD	1.75	70	0	15	0	25	8	30	0	25	0	21	0	0	0	14	0	10	15	0	24	0	20	16	25	20	0	0	10	0	0	0	0	0	0	15	0	6	0	0	0	0	10	2	2	0	0	0
6-12 Monate	Psilocybin, psilocybinhaltige Pilze	1.75	70	0	40	0	70	0	70	80	40	0	0	0	0	0	0	0	10	90	60	50	0	90	30	100	100	30	10	10	20	80	0	0	0	60	0	0	80	0	0	100	0	100	4	5	5	5	5
6-12 Monate	LSD	1.75	100	2	100	2	56	2	23	3	100	5	100	5	100	50	80	5	100	30	83	50	40	25	100	100	52	22	47	52	67	49	50	53	80	59	56	1	85	8	85	11	3	2	4	4	4	4	5
1-6 Monate	LSD	0.75	38	21	21	18	43	13	18	13	49	8	39	14	0	0	22	0	32	21	0	48	61	27	0	0	0	61	61	40	63	0	11	35	36	0	0	64	0	0	74	62	0	0	1	1	1	2	2
6-12 Monate	LSD	3.75	100	100	100	0	100	0	100	100	100	0	100	0	0	0	100	0	100	0	100	0	0	0	70	0	0	0	0	0	0	0	0	100	0	0	0	0	0	0	0	80	100	0	0	3	5	0	0
1-5 Jahre	Psilocybin, psilocybinhaltige Pilze	1.75	12	3	2	2	3	4	21	3	3	4	4	3	25	3	2	2	2	3	2	10	1	1	20	4	2	2	9	4	2	2	3	2	2	2	5	2	2	2	3	14	1	1	1	1	1	0	0
1-5 Jahre	LSD	3.75	95	3	34	0	100	0	81	0	100	0	17	0	54	0	24	0	24	78	47	92	17	82	29	59	78	8	6	0	0	13	0	0	0	9	42	7	28	1	0	100	1	69	5	4	4	0	2
1-6 Monate	LSD	2.75	80	0	50	0	22	0	16	12	79	73	38	0	28	58	5	44	7	13	4	3	0	25	41	8	20	8	11	0	0	12	6	0	0	27	9	0	14	3	12	29	0	34	2	3	3	1	3
1-7 Tage	Psilocybin, psilocybinhaltige Pilze	2.75	60	40	50	60	70	5	59	37	53	8	24	83	11	10	41	13	43	73	38	72	74	67	69	74	41	65	58	46	31	12	26	74	27	16	72	56	5	7	49	57	55	28	1	2	3	2	3
1-5 Jahre	Psilocybin, psilocybinhaltige Pilze	1.75	58	30	11	11	23	0	19	15	16	0	1	0	0	0	0	0	0	0	6	21	0	44	63	51	35	0	0	1	0	1	0	0	0	0	0	0	0	15	1	0	0	0	0	2	0	0	0
6-12 Monate	LSD	1.75	80	24	45	2	74	1	70	0	50	79	2	65	47	22	61	39	75	76	53	71	1	69	62	42	77	27	23	47	27	88	23	4	3	22	21	2	39	2	13	74	2	69	4	5	4	3	2
1-5 Jahre	LSD	0.75	84	0	26	0	28	0	42	0	58	0	6	0	7	0	3	0	3	18	6	0	0	27	25	18	40	0	0	0	0	0	0	0	0	0	0	0	4	0	0	25	0	33	3	3	3	3	4
1-5 Jahre	LSD	2.75	90	3	86	84	85	3	100	92	54	3	84	8	38	10	84	15	91	92	92	91	81	95	79	86	82	48	45	6	53	89	11	27	22	46	6	17	93	58	61	64	33	55	4	3	5	4	5
1-5 Jahre	DMT, Ayahuasca	0.75	80	0	35	1	40	1	25	0	0	1	10	0	25	0	10	0	0	15	65	30	5	15	30	20	0	0	0	1	30	20	0	1	0	1	20	1	10	5	0	20	0	10	4	3	5	1	3
6-10 Jahre	Psilocybin, psilocybinhaltige Pilze	3.75	80	0	100	40	100	0	100	0	100	0	100	0	0	0	100	0	100	100	100	100	30	100	60	100	0	0	0	60	0	100	0	0	0	100	0	0	100	0	0	80	0	0	4	4	4	4	5
6-10 Jahre	Psilocybin, psilocybinhaltige Pilze	0.75	76	18	76	7	91	4	39	8	74	3	41	5	80	3	62	7	80	72	51	27	1	79	64	81	15	12	14	36	8	62	1	4	4	7	26	8	71	12	3	25	4	65	3	4	4	2	2
1-4 Wochen	Psilocybin, psilocybinhaltige Pilze	1.75	60	3	34	3	31	4	71	4	0	3	3	3	60	2	4	6	3	4	5	5	4	25	34	90	29	4	3	4	4	75	3	4	3	3	3	4	22	3	3	3	4	75	4	4	3	3	4
6-12 Monate	LSD	1.75	66	30	100	16	100	6	100	6	100	3	100	41	28	30	50	21	51	100	3	100	18	100	0	100	50	53	9	9	52	100	48	34	15	50	48	8	54	50	6	100	47	92	4	4	4	4	4
1-6 Monate	LSD	1.75	61	0	100	0	100	11	100	100	64	0	100	0	99	53	100	45	100	100	100	0	0	100	100	55	100	1	0	0	34	100	0	0	0	100	54	28	61	0	0	58	0	100	5	5	5	4	3
1-6 Monate	LSD	1.75	100	75	50	69	74	25	85	50	30	2	0	0	37	74	0	15	0	63	2	0	0	70	47	63	81	0	0	11	0	0	0	0	0	18	22	0	35	0	0	0	0	78	2	5	5	4	2
1-5 Jahre	LSD	1.75	84	9	87	12	89	13	49	0	75	3	84	18	37	7	60	6	83	70	63	2	9	64	57	40	18	15	13	18	10	28	0	7	5	90	66	5	75	12	20	68	5	47	4	3	4	2	3
6-12 Monate	LSD	3.75	90	0	100	0	98	1	80	50	0	0	0	0	68	80	30	20	95	100	60	29	1	18	100	100	80	0	0	0	0	79	0	0	0	40	0	0	100	0	0	0	0	100	5	3	5	0	4
1-5 Jahre	LSD	3.75	90	0	100	1	40	0	70	0	0	0	100	0	0	0	70	0	75	80	100	80	0	50	51	80	50	0	0	0	100	100	1	0	80	100	25	1	25	60	0	60	0	30	2	5	3	4	5
6-12 Monate	LSD	2.75	100	40	100	30	100	60	100	80	75	0	100	50	40	89	90	80	95	100	80	100	82	90	100	100	100	85	71	40	50	31	10	1	1	10	30	50	50	20	20	60	30	80	2	3	4	3	5
1-4 Wochen	Meskalin, Peyote	NaN	62	30	10	0	60	9	70	26	79	0	0	0	70	0	5	0	17	62	53	0	0	43	27	28	41	0	0	0	0	21	0	0	0	10	56	0	17	0	0	0	0	76	3	3	4	3	4
1-6 Monate	LSD	0.75	50	15	25	5	30	5	75	40	5	5	5	5	95	65	5	40	45	35	1	25	0	60	95	25	40	1	1	1	10	65	1	1	1	1	35	50	60	10	2	1	1	70	2	2	2	2	3
1-6 Monate	Psilocybin, psilocybinhaltige Pilze	3.75	80	1	0	0	46	15	87	66	8	0	0	0	28	51	0	72	20	38	0	0	0	80	10	85	19	0	0	0	0	19	0	0	0	0	31	0	0	0	10	100	0	71	4	4	2	1	2
>10 Jahre	LSD	3.75	93	1	90	1	60	0	0	0	100	1	90	0	100	0	0	0	90	0	90	100	100	0	100	90	100	0	80	80	95	100	0	80	95	95	100	40	98	90	95	1	20	0	4	3	4	3	4
1-5 Jahre	Meskalin, Peyote	0.75	50	50	50	50	100	30	100	50	50	50	0	10	50	50	1	50	1	100	20	1	1	100	70	70	100	30	30	10	10	100	1	1	1	1	80	20	80	1	30	30	1	100	2	3	4	2	3
6-12 Monate	LSD	0.75	71	0	46	0	40	0	8	1	28	1	17	0	0	1	14	0	10	43	4	21	6	27	36	38	38	2	1	1	33	2	1	1	0	26	1	0	1	0	7	28	0	11	4	4	4	3	3
		NaN	NaN	NaN	NaN	NaN	NaN	NaN	NaN	NaN	NaN	NaN	NaN	NaN	NaN	NaN	NaN	NaN	NaN	NaN	NaN	NaN	NaN	NaN	NaN	NaN	NaN	NaN	NaN	NaN	NaN	NaN	NaN	NaN	NaN	NaN	NaN	NaN	NaN	NaN	NaN	NaN	NaN	NaN	NaN	NaN	NaN	NaN	NaN
6-12 Monate	LSD	3.75	85	50	1	0	25	0	93	50	0	50	0	0	50	27	0	20	0	20	0	0	0	14	0	0	0	0	0	0	0	50	0	0	0	0	0	0	47	1	0	30	0	50	3	4	3	3	0
1-7 Tage	DMT, Ayahuasca	3.75	100	60	90	0	50	1	70	1	1	1	33	1	75	33	50	1	33	100	100	75	1	75	75	75	75	1	1	1	30	75	1	1	1	85	81	1	50	1	1	80	1	100	5	5	5	4	4
6-12 Monate	LSD	1.75	71	9	71	1	82	2	66	26	85	7	90	7	77	9	37	10	45	86	63	31	6	70	86	49	86	8	13	7	9	74	10	10	7	4	17	5	69	4	7	30	5	95	4	4	4	4	4
1-6 Monate	Psilocybin, psilocybinhaltige Pilze	1.75	65	0	0	0	50	0	80	30	35	0	0	0	50	0	0	0	20	35	0	0	0	30	100	50	30	0	0	0	0	0	0	0	0	0	0	0	0	0	0	40	0	70	4	4	5	1	0
1-6 Monate	LSD	1.75	29	69	2	56	36	1	100	2	65	3	2	2	3	3	3	3	2	3	2	3	2	37	37	89	3	3	2	2	4	2	25	2	1	2	2	2	3	2	2	81	3	61	3	3	2	3	5
1-5 Jahre	DMT, Ayahuasca	NaN	77	3	68	3	66	3	66	5	54	3	67	3	33	2	64	2	67	63	51	30	13	26	31	33	38	10	14	15	26	17	3	3	14	11	3	3	13	17	16	74	10	29	4	4	4	3	3
1-4 Wochen	Psilocybin, psilocybinhaltige Pilze	1.75	65	0	25	51	70	5	80	5	80	0	15	80	75	10	0	0	15	75	25	15	0	90	40	50	10	0	0	0	0	10	0	0	0	40	10	5	10	0	0	20	0	80	3	3	3	2	3
1-6 Monate	Psilocybin, psilocybinhaltige Pilze	NaN	88	0	87	0	20	0	72	0	57	0	77	0	91	36	10	27	5	60	0	0	5	37	66	73	74	0	0	0	4	1	0	0	0	84	0	0	17	0	0	70	0	86	3	3	5	5	2
1-6 Monate	LSD	1.75	80	0	40	12	88	11	100	70	64	0	32	0	85	52	31	49	42	63	21	30	0	36	72	74	50	0	0	0	12	40	1	0	0	31	22	38	28	32	12	68	0	37	3	3	4	2	4
1-6 Monate	Psilocybin, psilocybinhaltige Pilze	2.75	70	24	50	0	36	0	80	0	0	0	0	0	45	0	40	0	25	60	30	70	14	75	0	60	0	0	0	0	20	50	0	0	0	20	0	0	20	0	0	30	0	60	4	3	4	3	3
1-5 Jahre	LSD	0.75	67	3	51	49	68	27	98	61	13	10	11	11	86	74	5	37	8	46	7	6	8	74	71	39	59	6	2	4	5	57	3	3	2	3	22	3	5	6	7	24	2	64	3	3	2	2	3
1-7 Tage	LSD	0.75	37	0	0	16	9	0	25	40	0	0	0	7	70	0	0	10	0	0	0	5	1	6	70	1	1	0	0	0	0	5	0	1	0	1	0	0	0	0	0	0	0	75	1	0	0	0	0
6-12 Monate	LSD	0.75	90	0	100	0	100	0	80	30	70	0	90	0	70	0	30	0	40	90	100	20	20	100	100	100	100	0	0	10	10	40	0	20	0	100	100	0	100	0	20	100	0	100	5	5	3	5	5
6-12 Monate	LSD	0.75	72	58	33	22	90	0	82	20	100	56	30	9	81	76	24	23	21	82	20	7	11	87	84	82	53	7	7	0	1	13	0	1	0	1	2	3	76	48	0	79	2	100	3	2	3	1	2
1-6 Monate	LSD	2.75	60	39	10	100	100	75	90	85	100	10	15	60	5	100	0	65	90	100	20	35	0	80	100	100	100	0	0	0	0	90	0	0	0	0	60	0	40	0	0	75	0	90	4	4	4	3	3
1-5 Jahre	LSD	3.75	95	10	90	0	95	1	95	1	90	0	95	2	90	1	90	0	100	90	85	70	5	85	100	75	90	30	15	20	0	80	0	0	20	65	45	15	85	30	0	75	10	95	4	4	4	2	2
1-5 Jahre	Psilocybin, psilocybinhaltige Pilze	1.75	82	15	3	3	52	1	53	1	10	6	3	0	48	0	0	0	1	0	0	0	20	60	60	23	0	1	0	1	0	0	1	0	0	1	45	0	0	1	1	70	0	75	2	1	2	0	1
>10 Jahre	Psilocybin, psilocybinhaltige Pilze	3.75	100	0	92	0	95	0	0	5	91	0	11	25	100	0	25	0	30	75	94	95	1	0	90	1	1	0	0	0	0	0	0	0	0	100	20	57	0	0	0	51	0	15	5	4	4	4	1
1-4 Wochen	LSD	2.75	100	0	17	0	82	0	100	49	0	0	0	0	0	62	28	0	0	100	100	59	0	70	100	86	81	0	18	0	46	100	0	0	0	100	100	0	78	0	0	62	0	74	1	4	3	2	5
6-10 Jahre	LSD	2.75	80	36	32	43	100	10	75	35	14	3	20	80	72	50	35	23	25	74	12	30	14	80	90	100	73	15	17	11	6	93	0	0	1	11	58	9	42	18	7	44	3	100	5	5	5	5	5
1-5 Jahre	LSD	NaN	40	10	40	25	9	6	31	6	4	3	21	37	4	6	39	2	1	43	9	15	100	21	4	54	6	65	68	35	4	7	8	63	18	22	5	45	9	49	69	19	82	8	1	0	3	0	0
1-4 Wochen	Psilocybin, psilocybinhaltige Pilze	1.75	60	80	80	0	100	0	100	90	70	0	80	0	90	80	71	70	80	98	68	20	0	100	100	100	99	0	0	0	0	99	0	0	0	40	40	0	100	0	0	80	0	100	4	4	4	4	4
1-5 Jahre	LSD	0.25	100	28	64	47	100	6	85	41	9	8	11	5	58	50	4	50	7	67	56	50	100	50	85	64	14	55	79	82	6	9	5	9	9	100	41	7	5	12	74	8	76	90	4	4	3	2	4
>10 Jahre	Psilocybin, psilocybinhaltige Pilze	1.75	100	70	80	0	60	40	0	50	0	0	4	0	49	50	100	0	85	40	90	20	100	28	0	75	52	100	100	100	70	50	100	60	50	80	80	80	81	70	90	100	90	0	0	1	1	3	2
1-6 Monate	LSD	1.75	69	94	77	8	78	47	86	95	65	2	75	2	95	96	70	89	79	66	57	44	2	72	93	71	27	40	1	5	9	30	5	1	4	36	47	2	82	30	2	92	2	80	5	4	4	3	2
		NaN	NaN	NaN	NaN	NaN	NaN	NaN	NaN	NaN	NaN	NaN	NaN	NaN	NaN	NaN	NaN	NaN	NaN	NaN	NaN	NaN	NaN	NaN	NaN	NaN	NaN	NaN	NaN	NaN	NaN	NaN	NaN	NaN	NaN	NaN	NaN	NaN	NaN	NaN	NaN	NaN	NaN	NaN	NaN	NaN	NaN	NaN	NaN
1-7 Tage	LSD	2.75	80	80	0	55	100	49	100	100	0	40	0	35	70	40	40	45	20	100	20	0	0	70	25	100	21	0	0	0	0	53	0	0	0	34	48	0	60	0	0	15	0	20	4	3	4	3	4
1-4 Wochen	Psilocybin, psilocybinhaltige Pilze	0.75	65	69	30	15	16	51	83	60	79	17	18	78	65	11	13	30	48	43	36	0	14	41	57	27	49	29	0	23	13	27	15	0	0	52	58	5	53	0	0	0	0	31	4	5	4	2	0
		NaN	NaN	NaN	NaN	NaN	NaN	NaN	NaN	NaN	NaN	NaN	NaN	NaN	NaN	NaN	NaN	NaN	NaN	NaN	NaN	NaN	NaN	NaN	NaN	NaN	NaN	NaN	NaN	NaN	NaN	NaN	NaN	NaN	NaN	NaN	NaN	NaN	NaN	NaN	NaN	NaN	NaN	NaN	NaN	NaN	NaN	NaN	NaN
1-5 Jahre	Psilocybin, psilocybinhaltige Pilze	1.75	75	0	85	0	85	0	50	0	75	0	0	0	0	0	80	0	80	65	10	0	5	80	85	10	0	5	0	1	1	0	0	0	0	0	0	0	75	1	0	2	1	25	5	1	1	1	1
1-5 Jahre	LSD	1.75	66	85	75	5	35	5	85	10	10	5	20	5	85	60	40	50	20	65	100	100	5	70	80	100	10	5	5	10	5	100	5	5	5	60	80	5	85	5	5	20	5	100	4	4	4	3	3
1-4 Wochen	Psilocybin, psilocybinhaltige Pilze	2.75	68	100	0	49	71	5	59	100	5	6	1	3	6	5	1	0	2	1	0	2	0	100	0	1	42	0	1	0	0	0	0	0	0	100	100	0	0	0	0	0	0	100	3	3	3	3	3
1-5 Jahre	LSD	0.75	80	1	91	82	100	0	100	1	62	51	62	69	76	61	25	3	43	100	87	77	1	99	97	38	36	0	0	3	1	51	0	0	1	11	0	0	46	0	0	0	0	100	4	5	4	3	2
1-6 Monate	LSD	3.75	87	17	35	12	65	1	52	66	79	19	56	19	100	14	16	31	20	69	22	13	2	45	55	100	26	18	41	1	21	31	49	1	68	37	19	1	45	63	16	11	10	4	2	4	3	3	4
1-5 Jahre	LSD	1.75	90	20	100	0	100	0	100	40	1	0	100	90	1	1	0	0	70	85	20	0	0	100	0	100	50	0	0	0	0	60	0	0	0	0	0	0	100	0	0	0	0	85	5	5	4	5	5
1-6 Monate	DMT, Ayahuasca	NaN	3	4	37	35	7	54	55	27	13	5	5	4	77	46	44	42	8	5	28	16	6	19	69	70	28	8	5	7	3	6	6	2	8	16	30	3	5	8	20	5	4	63	0	0	0	0	2
1-4 Wochen	Psilocybin, psilocybinhaltige Pilze	1.75	76	8	53	70	28	19	43	42	17	6	46	100	31	11	13	15	8	0	20	35	0	0	49	0	77	0	0	0	35	35	0	0	0	0	0	0	0	6	0	4	0	7	3	5	2	2	0
1-6 Monate	LSD	3.75	90	0	40	0	0	0	0	0	30	0	40	0	0	0	21	0	20	30	0	80	20	0	0	10	0	75	50	40	50	0	0	90	0	0	0	30	0	70	80	20	60	0	0	0	0	0	0
>10 Jahre	LSD	0.25	25	0	35	35	1	1	2	2	34	0	32	0	0	0	0	0	25	0	0	20	40	0	0	0	0	0	20	60	0	0	20	20	20	1	0	0	22	20	51	35	10	0	2	2	3	0	0
6-12 Monate	Psilocybin, psilocybinhaltige Pilze	NaN	50	47	70	10	10	0	0	0	90	0	80	0	50	0	90	0	70	60	85	100	50	75	92	0	42	60	60	10	60	0	60	10	0	0	0	100	0	80	80	65	0	0	1	2	0	1	0
1-6 Monate	LSD	1.75	60	10	1	10	40	0	90	5	1	0	1	0	5	0	1	0	1	10	0	0	0	5	40	20	1	0	0	0	0	0	0	0	0	0	0	0	0	10	0	10	0	80	2	4	3	1	0
1-4 Wochen	Psilocybin, psilocybinhaltige Pilze	3.75	78	90	45	79	70	9	98	45	100	58	18	85	64	35	0	11	0	34	78	99	45	100	100	100	26	11	8	46	48	69	4	0	93	83	74	0	25	56	4	2	3	79	3	4	3	2	4
1-5 Jahre	Psilocybin, psilocybinhaltige Pilze	2.75	60	0	80	80	90	0	100	60	80	0	0	1	70	50	50	50	0	80	30	50	0	60	20	70	80	10	0	0	10	10	0	0	60	100	80	0	100	70	0	60	0	40	3	4	3	3	3
6-12 Monate	LSD	1.75	75	0	30	0	66	0	85	0	30	0	5	0	15	0	5	0	5	20	10	25	3	70	0	70	0	8	0	0	0	0	0	0	0	20	15	0	40	0	10	50	0	41	4	4	3	0	2
6-10 Jahre	LSD	1.75	99	0	99	0	99	1	61	0	99	0	99	0	99	0	99	0	99	99	99	99	18	77	99	0	0	0	30	99	60	99	0	0	0	0	0	1	100	98	2	100	1	100	5	5	5	4	5
6-12 Monate	LSD	1.75	63	7	11	37	71	25	100	78	83	0	5	11	87	13	45	10	18	81	8	9	10	70	86	26	86	10	10	10	11	53	10	9	11	8	9	16	51	9	8	72	7	87	4	4	3	4	2
1-5 Jahre	LSD	2.75	82	22	59	5	90	6	87	9	35	4	87	6	5	7	70	5	49	62	71	5	1	89	74	88	82	5	1	9	1	40	0	0	0	9	51	0	0	0	0	75	0	88	3	4	4	3	3
1-6 Monate	LSD	2.75	100	0	100	21	64	3	7	66	2	3	1	1	86	100	3	100	3	53	0	0	0	100	3	47	59	0	0	0	0	22	1	0	0	1	0	0	100	0	1	1	0	100	4	4	1	1	4
		NaN	NaN	NaN	NaN	NaN	NaN	NaN	NaN	NaN	NaN	NaN	NaN	NaN	NaN	NaN	NaN	NaN	NaN	NaN	NaN	NaN	NaN	NaN	NaN	NaN	NaN	NaN	NaN	NaN	NaN	NaN	NaN	NaN	NaN	NaN	NaN	NaN	NaN	NaN	NaN	NaN	NaN	NaN	NaN	NaN	NaN	NaN	NaN
1-6 Monate	Psilocybin, psilocybinhaltige Pilze	NaN	52	0	80	0	71	0	0	0	0	60	51	0	72	0	0	0	0	66	65	80	8	77	69	0	70	0	17	0	32	0	0	0	0	0	1	64	82	0	0	48	0	1	0	2	0	0	1
6-12 Monate	LSD	2.75	100	0	100	3	50	2	100	3	2	1	100	1	62	1	100	1	100	100	50	90	50	90	1	100	75	1	1	70	70	100	1	1	1	77	31	1	62	1	1	85	100	100	4	5	4	4	5
1-6 Monate	LSD	1.75	85	0	80	0	20	0	70	20	90	10	90	20	5	10	60	5	20	40	5	0	75	40	90	70	28	81	69	20	19	83	16	74	8	6	11	49	60	82	84	63	26	10	3	4	3	2	4
1-5 Jahre	LSD	1.75	79	60	75	35	100	27	90	76	100	0	65	0	52	36	75	70	30	70	30	0	85	70	100	70	0	0	0	0	85	0	30	3	0	0	0	31	52	0	70	100	50	88	3	4	4	2	5
1-5 Jahre	LSD	1.75	80	0	39	60	63	0	70	0	34	0	38	12	0	0	0	0	0	16	38	50	41	37	0	51	54	67	56	58	28	0	0	15	0	0	0	0	23	56	84	52	32	69	1	2	3	3	3
1-6 Monate	LSD	2.75	100	59	100	74	95	0	30	0	0	0	100	0	65	0	100	0	100	100	100	57	100	100	100	100	100	100	0	0	35	100	0	0	0	100	100	100	100	0	80	60	0	55	5	5	5	3	4
1-6 Monate	Psilocybin, psilocybinhaltige Pilze	1.75	64	0	27	55	100	9	100	0	52	0	0	0	100	3	1	2	60	100	62	0	0	100	100	100	100	0	0	0	0	62	0	4	0	37	21	0	0	0	0	39	0	100	5	4	5	3	4
6-12 Monate	LSD	1.75	80	1	15	1	12	1	11	1	28	1	1	4	13	1	1	1	14	35	1	2	1	9	29	17	14	1	13	1	1	8	1	1	1	1	18	1	1	1	7	80	1	30	2	1	1	1	1
1-5 Jahre	LSD	1.75	80	0	75	0	75	0	75	0	50	0	70	0	60	0	65	0	35	40	50	0	0	60	0	80	60	0	20	0	0	40	0	0	0	60	0	0	61	0	0	30	0	0	4	4	0	3	4
6-12 Monate	Psilocybin, psilocybinhaltige Pilze	0.75	53	59	0	5	0	0	68	27	5	0	12	0	0	3	4	0	2	8	5	1	43	0	32	26	43	0	0	0	0	0	0	0	0	0	0	0	0	0	0	0	0	15	0	0	0	0	0
6-12 Monate	LSD	0.75	70	0	60	0	43	0	70	0	0	0	50	1	20	0	40	0	40	0	32	1	15	0	49	0	0	20	0	0	0	34	0	0	0	0	30	0	0	0	0	41	0	0	3	2	2	1	1
>10 Jahre	Psilocybin, psilocybinhaltige Pilze	NaN	88	0	20	0	0	0	0	0	0	1	1	0	0	0	0	2	49	0	0	0	0	0	0	0	17	0	0	0	0	0	0	0	0	0	0	0	10	0	0	0	0	0	1	2	3	1	1
		NaN	NaN	NaN	NaN	NaN	NaN	NaN	NaN	NaN	NaN	NaN	NaN	NaN	NaN	NaN	NaN	NaN	NaN	NaN	NaN	NaN	NaN	NaN	NaN	NaN	NaN	NaN	NaN	NaN	NaN	NaN	NaN	NaN	NaN	NaN	NaN	NaN	NaN	NaN	NaN	NaN	NaN	NaN	NaN	NaN	NaN	NaN	NaN
1-6 Monate	LSD	2.75	90	5	65	0	100	0	95	55	88	0	15	0	92	55	75	70	75	95	40	80	5	100	98	90	85	10	5	2	25	70	0	1	1	50	80	0	95	10	20	90	1	100	4	5	5	3	5
1-5 Jahre	LSD	1.75	50	59	13	54	61	21	62	80	6	10	9	70	69	76	22	73	13	50	62	36	13	77	39	73	43	1	5	1	1	27	1	1	1	12	52	15	46	9	8	43	1	59	3	4	3	2	2
1-5 Jahre	Psilocybin, psilocybinhaltige Pilze	1.75	85	0	95	0	85	0	100	0	85	0	95	0	0	0	95	0	95	100	100	80	0	90	70	0	85	0	0	80	0	30	0	15	0	95	0	0	90	0	10	80	0	100	4	4	4	4	4
1-5 Jahre	LSD	1.75	76	0	74	0	67	0	0	0	0	0	57	0	44	0	40	0	0	46	47	26	19	56	62	0	0	0	0	27	17	34	0	16	0	9	9	0	14	0	0	13	0	0	5	3	5	5	3
1-5 Jahre	LSD	1.75	90	0	25	0	20	0	20	0	25	0	20	10	20	0	25	0	25	25	0	25	0	30	20	10	0	0	5	0	10	10	0	0	0	0	0	0	0	10	0	40	0	20	3	2	3	0	0
1-6 Monate	Psilocybin, psilocybinhaltige Pilze	3.75	70	30	4	6	74	5	49	3	67	6	6	6	52	5	6	5	40	32	5	27	49	76	48	23	39	30	18	18	5	6	6	5	7	6	34	6	24	0	24	35	5	56	3	2	2	3	3
1-7 Tage	LSD	2.75	100	0	100	0	0	0	0	0	100	0	100	0	100	0	100	0	100	100	100	100	0	0	100	100	0	0	0	0	0	0	0	0	0	0	0	0	100	0	0	0	0	0	2	0	1	1	3
1-6 Monate	LSD	0.75	49	32	0	0	66	0	66	81	0	0	0	70	26	48	0	54	0	67	0	0	0	100	0	57	3	0	0	0	0	0	0	0	0	0	0	0	58	0	0	61	0	100	4	4	3	0	0
		NaN	NaN	NaN	NaN	NaN	NaN	NaN	NaN	NaN	NaN	NaN	NaN	NaN	NaN	NaN	NaN	NaN	NaN	NaN	NaN	NaN	NaN	NaN	NaN	NaN	NaN	NaN	NaN	NaN	NaN	NaN	NaN	NaN	NaN	NaN	NaN	NaN	NaN	NaN	NaN	NaN	NaN	NaN	NaN	NaN	NaN	NaN	NaN
1-6 Monate	LSD	3.75	89	5	94	15	80	20	50	90	100	25	100	20	2	2	100	1	100	80	100	1	20	51	66	90	38	59	2	2	64	45	32	2	20	83	75	50	20	0	2	42	2	3	4	4	3	3	4
1-7 Tage	LSD	1.75	80	100	41	50	100	66	100	100	50	0	0	0	100	100	0	70	30	100	0	17	0	49	100	100	52	0	85	2	45	40	0	0	0	0	30	0	60	0	0	0	0	50	1	2	4	3	1
		NaN	NaN	NaN	NaN	NaN	NaN	NaN	NaN	NaN	NaN	NaN	NaN	NaN	NaN	NaN	NaN	NaN	NaN	NaN	NaN	NaN	NaN	NaN	NaN	NaN	NaN	NaN	NaN	NaN	NaN	NaN	NaN	NaN	NaN	NaN	NaN	NaN	NaN	NaN	NaN	NaN	NaN	NaN	NaN	NaN	NaN	NaN	NaN
6-12 Monate	Psilocybin, psilocybinhaltige Pilze	1.75	80	0	60	0	70	0	79	0	81	0	70	54	100	0	62	0	73	38	81	38	18	45	100	40	100	0	0	0	89	100	0	0	0	72	0	0	63	0	0	70	0	81	1	5	4	4	3
>10 Jahre	LSD	0.75	75	0	25	17	45	13	70	0	29	0	20	27	100	0	30	0	36	47	0	0	7	35	74	44	44	0	0	0	0	0	0	0	0	1	1	1	13	0	0	29	1	50	3	2	3	2	4
1-5 Jahre	LSD	0.75	100	3	25	2	8	6	3	2	2	4	3	4	60	5	38	6	21	34	7	13	100	6	13	8	9	69	6	6	9	4	4	53	5	6	4	42	46	23	36	100	100	3	0	0	0	0	0
1-6 Monate	LSD	NaN	79	40	69	13	87	6	88	44	49	4	83	0	69	10	77	24	49	68	75	50	75	85	45	63	43	61	22	73	40	58	7	29	0	21	64	5	59	22	43	0	18	85	4	4	3	4	2
6-12 Monate	Psilocybin, psilocybinhaltige Pilze	2.75	80	16	0	0	90	6	100	5	0	0	0	60	75	20	0	5	55	0	40	80	0	100	5	74	54	0	0	0	55	0	2	0	0	52	5	0	0	90	0	50	0	70	2	0	0	0	2
>10 Jahre	LSD	0.75	70	50	10	1	2	2	49	68	50	0	0	0	100	10	3	0	0	10	1	5	0	0	100	15	85	0	0	0	0	60	0	0	0	5	0	10	60	2	0	10	0	0	2	2	2	0	1
1-6 Monate	LSD	0.75	76	0	1	42	60	1	86	77	0	1	1	1	65	23	1	1	1	84	21	1	1	59	59	32	67	1	1	1	1	1	1	1	1	1	58	1	1	1	1	1	1	77	1	3	3	2	3
>10 Jahre	LSD	2.75	70	25	40	70	100	5	85	45	70	15	80	5	90	60	50	35	60	80	80	80	70	100	80	70	70	25	20	20	80	70	45	1	40	100	100	70	75	70	1	90	1	95	5	4	4	4	4
>10 Jahre	Psilocybin, psilocybinhaltige Pilze	1.75	70	0	0	20	100	0	30	60	0	0	0	15	20	0	0	0	0	100	30	30	0	80	100	0	70	0	0	0	0	0	0	0	0	0	30	0	50	0	0	76	0	0	4	4	4	0	3
1-6 Monate	Psilocybin, psilocybinhaltige Pilze	3.75	100	1	39	1	60	1	50	1	1	47	1	1	40	1	27	1	1	1	65	25	1	70	85	55	75	1	1	1	9	4	1	1	1	29	49	1	9	1	1	1	1	19	3	4	3	0	2
1-4 Wochen	Psilocybin, psilocybinhaltige Pilze	1.75	90	28	77	5	85	0	17	37	86	1	32	52	86	85	81	45	67	74	93	12	0	92	95	1	79	0	2	0	0	45	0	0	84	84	31	3	87	0	1	69	0	1	4	4	4	3	3
		NaN	NaN	NaN	NaN	NaN	NaN	NaN	NaN	NaN	NaN	NaN	NaN	NaN	NaN	NaN	NaN	NaN	NaN	NaN	NaN	NaN	NaN	NaN	NaN	NaN	NaN	NaN	NaN	NaN	NaN	NaN	NaN	NaN	NaN	NaN	NaN	NaN	NaN	NaN	NaN	NaN	NaN	NaN	NaN	NaN	NaN	NaN	NaN
1-5 Jahre	LSD	3.75	90	0	70	0	85	25	80	0	75	0	67	60	50	0	72	0	34	85	0	90	55	49	85	0	31	21	16	25	35	0	0	13	0	25	22	11	0	64	69	89	40	67	3	2	4	1	1
1-6 Monate	LSD	0.75	51	0	40	0	60	0	29	11	81	8	55	8	35	0	41	0	61	35	42	59	11	81	49	83	79	29	14	50	15	16	35	12	0	62	62	100	67	0	0	62	30	50	3	4	2	4	5
1-5 Jahre	LSD	0.75	95	20	80	50	94	0	85	25	0	0	0	0	80	4	10	0	30	69	50	0	0	75	65	70	40	0	0	0	0	0	0	0	0	78	75	0	0	0	0	25	0	67	4	4	4	4	3
1-5 Jahre	LSD	1.75	100	1	49	2	100	2	100	2	100	1	52	1	100	1	53	1	52	100	55	14	1	100	100	100	100	1	1	1	1	100	1	1	1	1	27	1	60	1	1	65	1	100	5	5	5	5	5
		NaN	NaN	NaN	NaN	NaN	NaN	NaN	NaN	NaN	NaN	NaN	NaN	NaN	NaN	NaN	NaN	NaN	NaN	NaN	NaN	NaN	NaN	NaN	NaN	NaN	NaN	NaN	NaN	NaN	NaN	NaN	NaN	NaN	NaN	NaN	NaN	NaN	NaN	NaN	NaN	NaN	NaN	NaN	NaN	NaN	NaN	NaN	NaN
		NaN	NaN	NaN	NaN	NaN	NaN	NaN	NaN	NaN	NaN	NaN	NaN	NaN	NaN	NaN	NaN	NaN	NaN	NaN	NaN	NaN	NaN	NaN	NaN	NaN	NaN	NaN	NaN	NaN	NaN	NaN	NaN	NaN	NaN	NaN	NaN	NaN	NaN	NaN	NaN	NaN	NaN	NaN	NaN	NaN	NaN	NaN	NaN
		NaN	NaN	NaN	NaN	NaN	NaN	NaN	NaN	NaN	NaN	NaN	NaN	NaN	NaN	NaN	NaN	NaN	NaN	NaN	NaN	NaN	NaN	NaN	NaN	NaN	NaN	NaN	NaN	NaN	NaN	NaN	NaN	NaN	NaN	NaN	NaN	NaN	NaN	NaN	NaN	NaN	NaN	NaN	NaN	NaN	NaN	NaN	NaN
1-6 Monate	LSD	1.75	55	30	20	70	4	21	6	20	5	20	10	20	6	29	5	31	6	7	41	6	15	0	40	0	0	0	0	12	0	25	0	0	11	33	19	0	32	0	0	0	0	0	1	2	1	1	0
1-4 Wochen	LSD	2.75	90	24	62	1	36	34	0	0	38	0	37	0	75	0	41	0	43	75	0	23	0	36	100	56	0	0	0	0	0	0	0	0	0	0	0	0	0	0	0	47	0	0	3	4	4	3	0
		NaN	NaN	NaN	NaN	NaN	NaN	NaN	NaN	NaN	NaN	NaN	NaN	NaN	NaN	NaN	NaN	NaN	NaN	NaN	NaN	NaN	NaN	NaN	NaN	NaN	NaN	NaN	NaN	NaN	NaN	NaN	NaN	NaN	NaN	NaN	NaN	NaN	NaN	NaN	NaN	NaN	NaN	NaN	NaN	NaN	NaN	NaN	NaN
		NaN	NaN	NaN	NaN	NaN	NaN	NaN	NaN	NaN	NaN	NaN	NaN	NaN	NaN	NaN	NaN	NaN	NaN	NaN	NaN	NaN	NaN	NaN	NaN	NaN	NaN	NaN	NaN	NaN	NaN	NaN	NaN	NaN	NaN	NaN	NaN	NaN	NaN	NaN	NaN	NaN	NaN	NaN	NaN	NaN	NaN	NaN	NaN
6-10 Jahre	LSD	0.75	82	9	78	7	100	10	49	12	68	9	21	49	9	8	60	11	59	84	83	28	7	100	22	87	91	8	7	10	10	51	5	5	5	49	50	5	48	5	8	92	5	100	5	5	5	4	4
		NaN	NaN	NaN	NaN	NaN	NaN	NaN	NaN	NaN	NaN	NaN	NaN	NaN	NaN	NaN	NaN	NaN	NaN	NaN	NaN	NaN	NaN	NaN	NaN	NaN	NaN	NaN	NaN	NaN	NaN	NaN	NaN	NaN	NaN	NaN	NaN	NaN	NaN	NaN	NaN	NaN	NaN	NaN	NaN	NaN	NaN	NaN	NaN
6-12 Monate	Psilocybin, psilocybinhaltige Pilze	0.75	57	0	5	3	54	0	42	27	0	0	0	0	30	15	0	0	0	21	9	12	0	42	6	9	15	0	0	0	18	0	0	1	0	0	33	0	12	3	0	60	0	42	3	2	1	0	0
		NaN	NaN	NaN	NaN	NaN	NaN	NaN	NaN	NaN	NaN	NaN	NaN	NaN	NaN	NaN	NaN	NaN	NaN	NaN	NaN	NaN	NaN	NaN	NaN	NaN	NaN	NaN	NaN	NaN	NaN	NaN	NaN	NaN	NaN	NaN	NaN	NaN	NaN	NaN	NaN	NaN	NaN	NaN	NaN	NaN	NaN	NaN	NaN
		NaN	NaN	NaN	NaN	NaN	NaN	NaN	NaN	NaN	NaN	NaN	NaN	NaN	NaN	NaN	NaN	NaN	NaN	NaN	NaN	NaN	NaN	NaN	NaN	NaN	NaN	NaN	NaN	NaN	NaN	NaN	NaN	NaN	NaN	NaN	NaN	NaN	NaN	NaN	NaN	NaN	NaN	NaN	NaN	NaN	NaN	NaN	NaN
6-12 Monate	Psilocybin, psilocybinhaltige Pilze	1.75	80	50	60	0	90	69	72	13	0	0	0	50	75	75	10	10	0	82	75	51	0	100	100	90	90	0	1	1	0	0	0	1	0	0	0	0	74	70	1	88	0	100	4	4	4	5	3
		NaN	NaN	NaN	NaN	NaN	NaN	NaN	NaN	NaN	NaN	NaN	NaN	NaN	NaN	NaN	NaN	NaN	NaN	NaN	NaN	NaN	NaN	NaN	NaN	NaN	NaN	NaN	NaN	NaN	NaN	NaN	NaN	NaN	NaN	NaN	NaN	NaN	NaN	NaN	NaN	NaN	NaN	NaN	NaN	NaN	NaN	NaN	NaN
		NaN	NaN	NaN	NaN	NaN	NaN	NaN	NaN	NaN	NaN	NaN	NaN	NaN	NaN	NaN	NaN	NaN	NaN	NaN	NaN	NaN	NaN	NaN	NaN	NaN	NaN	NaN	NaN	NaN	NaN	NaN	NaN	NaN	NaN	NaN	NaN	NaN	NaN	NaN	NaN	NaN	NaN	NaN	NaN	NaN	NaN	NaN	NaN
6-12 Monate	Psilocybin, psilocybinhaltige Pilze	NaN	30	1	25	10	51	0	31	3	4	3	1	5	20	5	20	9	11	30	3	1	5	25	1	0	0	0	3	2	0	0	0	0	0	0	4	2	7	4	2	19	0	4	2	2	2	1	0
		NaN	NaN	NaN	NaN	NaN	NaN	NaN	NaN	NaN	NaN	NaN	NaN	NaN	NaN	NaN	NaN	NaN	NaN	NaN	NaN	NaN	NaN	NaN	NaN	NaN	NaN	NaN	NaN	NaN	NaN	NaN	NaN	NaN	NaN	NaN	NaN	NaN	NaN	NaN	NaN	NaN	NaN	NaN	NaN	NaN	NaN	NaN	NaN
1-5 Jahre	LSD	3.75	100	100	100	0	100	0	100	100	100	0	0	0	100	0	100	0	100	100	100	100	0	100	100	100	100	0	0	0	0	100	0	0	0	100	100	0	100	0	0	0	0	100	5	5	5	5	5
1-7 Tage	LSD	3.75	100	84	85	40	93	5	89	86	48	0	13	26	92	100	14	100	25	100	80	15	11	84	41	83	66	0	0	0	33	10	0	0	0	40	79	0	47	0	0	0	0	78	2	3	4	2	5
		NaN	NaN	NaN	NaN	NaN	NaN	NaN	NaN	NaN	NaN	NaN	NaN	NaN	NaN	NaN	NaN	NaN	NaN	NaN	NaN	NaN	NaN	NaN	NaN	NaN	NaN	NaN	NaN	NaN	NaN	NaN	NaN	NaN	NaN	NaN	NaN	NaN	NaN	NaN	NaN	NaN	NaN	NaN	NaN	NaN	NaN	NaN	NaN
1-5 Jahre	LSD	2.75	90	13	35	0	0	0	0	0	45	0	0	6	0	0	33	0	21	69	84	76	62	16	0	0	0	23	17	0	15	0	74	0	84	71	66	28	50	10	87	0	29	0	1	0	0	0	0
6-12 Monate	Psilocybin, psilocybinhaltige Pilze	1.75	88	0	70	0	100	0	30	0	25	0	85	0	40	0	100	0	100	95	100	65	90	80	40	30	50	0	45	70	95	60	60	0	70	30	20	75	90	60	88	20	10	0	3	0	1	0	0
1-4 Wochen	Psilocybin, psilocybinhaltige Pilze	0.75	70	58	0	56	100	62	58	25	0	0	0	0	60	100	0	60	0	0	30	20	0	100	100	30	39	0	0	0	0	20	0	0	0	0	40	14	0	0	0	0	0	100	3	2	4	3	2
		NaN	NaN	NaN	NaN	NaN	NaN	NaN	NaN	NaN	NaN	NaN	NaN	NaN	NaN	NaN	NaN	NaN	NaN	NaN	NaN	NaN	NaN	NaN	NaN	NaN	NaN	NaN	NaN	NaN	NaN	NaN	NaN	NaN	NaN	NaN	NaN	NaN	NaN	NaN	NaN	NaN	NaN	NaN	NaN	NaN	NaN	NaN	NaN
		NaN	NaN	NaN	NaN	NaN	NaN	NaN	NaN	NaN	NaN	NaN	NaN	NaN	NaN	NaN	NaN	NaN	NaN	NaN	NaN	NaN	NaN	NaN	NaN	NaN	NaN	NaN	NaN	NaN	NaN	NaN	NaN	NaN	NaN	NaN	NaN	NaN	NaN	NaN	NaN	NaN	NaN	NaN	NaN	NaN	NaN	NaN	NaN
		NaN	NaN	NaN	NaN	NaN	NaN	NaN	NaN	NaN	NaN	NaN	NaN	NaN	NaN	NaN	NaN	NaN	NaN	NaN	NaN	NaN	NaN	NaN	NaN	NaN	NaN	NaN	NaN	NaN	NaN	NaN	NaN	NaN	NaN	NaN	NaN	NaN	NaN	NaN	NaN	NaN	NaN	NaN	NaN	NaN	NaN	NaN	NaN
		NaN	NaN	NaN	NaN	NaN	NaN	NaN	NaN	NaN	NaN	NaN	NaN	NaN	NaN	NaN	NaN	NaN	NaN	NaN	NaN	NaN	NaN	NaN	NaN	NaN	NaN	NaN	NaN	NaN	NaN	NaN	NaN	NaN	NaN	NaN	NaN	NaN	NaN	NaN	NaN	NaN	NaN	NaN	NaN	NaN	NaN	NaN	NaN
1-5 Jahre	LSD	2.75	71	66	27	27	61	57	76	10	12	75	10	15	73	12	51	35	30	53	24	52	29	82	40	84	16	26	0	0	0	0	20	0	0	36	0	0	1	0	10	70	0	39	5	4	4	4	3
1-6 Monate	LSD	1.75	100	0	36	0	100	0	100	0	69	0	19	0	100	0	53	0	53	54	66	100	0	67	100	83	73	0	2	0	0	0	0	0	0	28	75	0	11	0	0	0	0	100	4	4	3	1	4
1-5 Jahre	LSD	0.25	87	0	29	0	100	0	100	55	100	0	55	0	100	21	15	42	22	69	0	0	0	64	75	100	78	0	0	6	0	46	0	0	0	0	0	0	0	0	0	0	0	100	5	5	4	4	4
		NaN	NaN	NaN	NaN	NaN	NaN	NaN	NaN	NaN	NaN	NaN	NaN	NaN	NaN	NaN	NaN	NaN	NaN	NaN	NaN	NaN	NaN	NaN	NaN	NaN	NaN	NaN	NaN	NaN	NaN	NaN	NaN	NaN	NaN	NaN	NaN	NaN	NaN	NaN	NaN	NaN	NaN	NaN	NaN	NaN	NaN	NaN	NaN
		NaN	NaN	NaN	NaN	NaN	NaN	NaN	NaN	NaN	NaN	NaN	NaN	NaN	NaN	NaN	NaN	NaN	NaN	NaN	NaN	NaN	NaN	NaN	NaN	NaN	NaN	NaN	NaN	NaN	NaN	NaN	NaN	NaN	NaN	NaN	NaN	NaN	NaN	NaN	NaN	NaN	NaN	NaN	NaN	NaN	NaN	NaN	NaN
1-5 Jahre	LSD	1.75	90	0	75	0	100	0	100	0	30	0	60	0	30	0	100	0	90	100	100	70	0	100	60	0	0	0	0	0	0	60	0	0	0	100	0	0	87	0	0	60	0	100	5	5	5	0	0
		NaN	NaN	NaN	NaN	NaN	NaN	NaN	NaN	NaN	NaN	NaN	NaN	NaN	NaN	NaN	NaN	NaN	NaN	NaN	NaN	NaN	NaN	NaN	NaN	NaN	NaN	NaN	NaN	NaN	NaN	NaN	NaN	NaN	NaN	NaN	NaN	NaN	NaN	NaN	NaN	NaN	NaN	NaN	NaN	NaN	NaN	NaN	NaN
		NaN	NaN	NaN	NaN	NaN	NaN	NaN	NaN	NaN	NaN	NaN	NaN	NaN	NaN	NaN	NaN	NaN	NaN	NaN	NaN	NaN	NaN	NaN	NaN	NaN	NaN	NaN	NaN	NaN	NaN	NaN	NaN	NaN	NaN	NaN	NaN	NaN	NaN	NaN	NaN	NaN	NaN	NaN	NaN	NaN	NaN	NaN	NaN
		NaN	NaN	NaN	NaN	NaN	NaN	NaN	NaN	NaN	NaN	NaN	NaN	NaN	NaN	NaN	NaN	NaN	NaN	NaN	NaN	NaN	NaN	NaN	NaN	NaN	NaN	NaN	NaN	NaN	NaN	NaN	NaN	NaN	NaN	NaN	NaN	NaN	NaN	NaN	NaN	NaN	NaN	NaN	NaN	NaN	NaN	NaN	NaN
1-5 Jahre	LSD	1.75	66	1	81	1	87	0	65	0	58	0	25	0	100	0	28	0	0	32	0	80	31	13	100	84	21	0	0	0	0	15	0	0	0	0	0	0	0	0	11	50	1	29	4	3	3	3	3
		NaN	NaN	NaN	NaN	NaN	NaN	NaN	NaN	NaN	NaN	NaN	NaN	NaN	NaN	NaN	NaN	NaN	NaN	NaN	NaN	NaN	NaN	NaN	NaN	NaN	NaN	NaN	NaN	NaN	NaN	NaN	NaN	NaN	NaN	NaN	NaN	NaN	NaN	NaN	NaN	NaN	NaN	NaN	NaN	NaN	NaN	NaN	NaN
1-7 Tage	Psilocybin, psilocybinhaltige Pilze	3.75	84	0	76	0	71	0	83	0	0	0	0	0	74	20	0	0	0	0	0	0	0	77	0	15	0	0	0	0	0	0	0	0	0	0	5	0	0	0	0	0	0	89	3	2	2	0	0
		NaN	NaN	NaN	NaN	NaN	NaN	NaN	NaN	NaN	NaN	NaN	NaN	NaN	NaN	NaN	NaN	NaN	NaN	NaN	NaN	NaN	NaN	NaN	NaN	NaN	NaN	NaN	NaN	NaN	NaN	NaN	NaN	NaN	NaN	NaN	NaN	NaN	NaN	NaN	NaN	NaN	NaN	NaN	NaN	NaN	NaN	NaN	NaN
		NaN	NaN	NaN	NaN	NaN	NaN	NaN	NaN	NaN	NaN	NaN	NaN	NaN	NaN	NaN	NaN	NaN	NaN	NaN	NaN	NaN	NaN	NaN	NaN	NaN	NaN	NaN	NaN	NaN	NaN	NaN	NaN	NaN	NaN	NaN	NaN	NaN	NaN	NaN	NaN	NaN	NaN	NaN	NaN	NaN	NaN	NaN	NaN
		NaN	NaN	NaN	NaN	NaN	NaN	NaN	NaN	NaN	NaN	NaN	NaN	NaN	NaN	NaN	NaN	NaN	NaN	NaN	NaN	NaN	NaN	NaN	NaN	NaN	NaN	NaN	NaN	NaN	NaN	NaN	NaN	NaN	NaN	NaN	NaN	NaN	NaN	NaN	NaN	NaN	NaN	NaN	NaN	NaN	NaN	NaN	NaN
1-7 Tage	Meskalin, Peyote	0.25	75	30	10	35	10	5	80	82	30	50	0	5	80	11	40	19	39	33	23	11	39	28	84	53	10	0	0	0	15	100	0	0	0	68	81	0	0	10	4	33	0	0	3	2	4	0	0
		NaN	NaN	NaN	NaN	NaN	NaN	NaN	NaN	NaN	NaN	NaN	NaN	NaN	NaN	NaN	NaN	NaN	NaN	NaN	NaN	NaN	NaN	NaN	NaN	NaN	NaN	NaN	NaN	NaN	NaN	NaN	NaN	NaN	NaN	NaN	NaN	NaN	NaN	NaN	NaN	NaN	NaN	NaN	NaN	NaN	NaN	NaN	NaN
		NaN	NaN	NaN	NaN	NaN	NaN	NaN	NaN	NaN	NaN	NaN	NaN	NaN	NaN	NaN	NaN	NaN	NaN	NaN	NaN	NaN	NaN	NaN	NaN	NaN	NaN	NaN	NaN	NaN	NaN	NaN	NaN	NaN	NaN	NaN	NaN	NaN	NaN	NaN	NaN	NaN	NaN	NaN	NaN	NaN	NaN	NaN	NaN
		NaN	NaN	NaN	NaN	NaN	NaN	NaN	NaN	NaN	NaN	NaN	NaN	NaN	NaN	NaN	NaN	NaN	NaN	NaN	NaN	NaN	NaN	NaN	NaN	NaN	NaN	NaN	NaN	NaN	NaN	NaN	NaN	NaN	NaN	NaN	NaN	NaN	NaN	NaN	NaN	NaN	NaN	NaN	NaN	NaN	NaN	NaN	NaN
		NaN	NaN	NaN	NaN	NaN	NaN	NaN	NaN	NaN	NaN	NaN	NaN	NaN	NaN	NaN	NaN	NaN	NaN	NaN	NaN	NaN	NaN	NaN	NaN	NaN	NaN	NaN	NaN	NaN	NaN	NaN	NaN	NaN	NaN	NaN	NaN	NaN	NaN	NaN	NaN	NaN	NaN	NaN	NaN	NaN	NaN	NaN	NaN
		NaN	NaN	NaN	NaN	NaN	NaN	NaN	NaN	NaN	NaN	NaN	NaN	NaN	NaN	NaN	NaN	NaN	NaN	NaN	NaN	NaN	NaN	NaN	NaN	NaN	NaN	NaN	NaN	NaN	NaN	NaN	NaN	NaN	NaN	NaN	NaN	NaN	NaN	NaN	NaN	NaN	NaN	NaN	NaN	NaN	NaN	NaN	NaN
		NaN	NaN	NaN	NaN	NaN	NaN	NaN	NaN	NaN	NaN	NaN	NaN	NaN	NaN	NaN	NaN	NaN	NaN	NaN	NaN	NaN	NaN	NaN	NaN	NaN	NaN	NaN	NaN	NaN	NaN	NaN	NaN	NaN	NaN	NaN	NaN	NaN	NaN	NaN	NaN	NaN	NaN	NaN	NaN	NaN	NaN	NaN	NaN
1-5 Jahre	Psilocybin, psilocybinhaltige Pilze	3.75	100	5	96	20	94	3	67	74	83	4	89	14	64	2	92	3	92	72	100	53	1	86	88	87	13	22	3	5	1	83	100	6	44	100	100	5	89	23	3	88	5	47	5	4	4	2	4
6-12 Monate	LSD	1.75	80	50	80	0	100	0	100	41	95	0	70	0	100	40	81	41	85	100	70	0	15	100	100	100	100	15	0	5	1	33	0	0	1	0	63	0	92	0	0	100	0	72	4	4	5	4	5
		NaN	NaN	NaN	NaN	NaN	NaN	NaN	NaN	NaN	NaN	NaN	NaN	NaN	NaN	NaN	NaN	NaN	NaN	NaN	NaN	NaN	NaN	NaN	NaN	NaN	NaN	NaN	NaN	NaN	NaN	NaN	NaN	NaN	NaN	NaN	NaN	NaN	NaN	NaN	NaN	NaN	NaN	NaN	NaN	NaN	NaN	NaN	NaN
		NaN	NaN	NaN	NaN	NaN	NaN	NaN	NaN	NaN	NaN	NaN	NaN	NaN	NaN	NaN	NaN	NaN	NaN	NaN	NaN	NaN	NaN	NaN	NaN	NaN	NaN	NaN	NaN	NaN	NaN	NaN	NaN	NaN	NaN	NaN	NaN	NaN	NaN	NaN	NaN	NaN	NaN	NaN	NaN	NaN	NaN	NaN	NaN
		NaN	NaN	NaN	NaN	NaN	NaN	NaN	NaN	NaN	NaN	NaN	NaN	NaN	NaN	NaN	NaN	NaN	NaN	NaN	NaN	NaN	NaN	NaN	NaN	NaN	NaN	NaN	NaN	NaN	NaN	NaN	NaN	NaN	NaN	NaN	NaN	NaN	NaN	NaN	NaN	NaN	NaN	NaN	NaN	NaN	NaN	NaN	NaN
		NaN	NaN	NaN	NaN	NaN	NaN	NaN	NaN	NaN	NaN	NaN	NaN	NaN	NaN	NaN	NaN	NaN	NaN	NaN	NaN	NaN	NaN	NaN	NaN	NaN	NaN	NaN	NaN	NaN	NaN	NaN	NaN	NaN	NaN	NaN	NaN	NaN	NaN	NaN	NaN	NaN	NaN	NaN	NaN	NaN	NaN	NaN	NaN
		NaN	NaN	NaN	NaN	NaN	NaN	NaN	NaN	NaN	NaN	NaN	NaN	NaN	NaN	NaN	NaN	NaN	NaN	NaN	NaN	NaN	NaN	NaN	NaN	NaN	NaN	NaN	NaN	NaN	NaN	NaN	NaN	NaN	NaN	NaN	NaN	NaN	NaN	NaN	NaN	NaN	NaN	NaN	NaN	NaN	NaN	NaN	NaN
		NaN	NaN	NaN	NaN	NaN	NaN	NaN	NaN	NaN	NaN	NaN	NaN	NaN	NaN	NaN	NaN	NaN	NaN	NaN	NaN	NaN	NaN	NaN	NaN	NaN	NaN	NaN	NaN	NaN	NaN	NaN	NaN	NaN	NaN	NaN	NaN	NaN	NaN	NaN	NaN	NaN	NaN	NaN	NaN	NaN	NaN	NaN	NaN
1-6 Monate	LSD	1.75	70	71	21	0	80	0	85	70	0	75	0	72	80	60	0	0	0	76	40	0	0	75	40	65	50	0	0	0	0	60	0	0	0	20	35	0	20	0	0	0	0	95	4	4	4	2	4
		NaN	NaN	NaN	NaN	NaN	NaN	NaN	NaN	NaN	NaN	NaN	NaN	NaN	NaN	NaN	NaN	NaN	NaN	NaN	NaN	NaN	NaN	NaN	NaN	NaN	NaN	NaN	NaN	NaN	NaN	NaN	NaN	NaN	NaN	NaN	NaN	NaN	NaN	NaN	NaN	NaN	NaN	NaN	NaN	NaN	NaN	NaN	NaN
1-4 Wochen	LSD	0.75	68	50	100	16	100	2	100	54	80	2	0	0	100	40	23	41	0	50	100	27	0	100	67	76	13	0	0	0	1	50	0	2	0	70	100	0	66	0	0	100	0	100	5	4	3	2	1
1-6 Monate	Psilocybin, psilocybinhaltige Pilze	1.75	62	74	34	0	3	3	99	71	72	11	68	2	96	55	85	63	85	89	99	81	2	77	91	98	51	3	4	4	3	45	3	3	4	3	35	2	3	3	3	3	3	74	4	3	3	3	5
		NaN	NaN	NaN	NaN	NaN	NaN	NaN	NaN	NaN	NaN	NaN	NaN	NaN	NaN	NaN	NaN	NaN	NaN	NaN	NaN	NaN	NaN	NaN	NaN	NaN	NaN	NaN	NaN	NaN	NaN	NaN	NaN	NaN	NaN	NaN	NaN	NaN	NaN	NaN	NaN	NaN	NaN	NaN	NaN	NaN	NaN	NaN	NaN
		NaN	NaN	NaN	NaN	NaN	NaN	NaN	NaN	NaN	NaN	NaN	NaN	NaN	NaN	NaN	NaN	NaN	NaN	NaN	NaN	NaN	NaN	NaN	NaN	NaN	NaN	NaN	NaN	NaN	NaN	NaN	NaN	NaN	NaN	NaN	NaN	NaN	NaN	NaN	NaN	NaN	NaN	NaN	NaN	NaN	NaN	NaN	NaN
1-6 Monate	LSD	2.75	100	100	52	83	100	100	100	100	100	67	65	25	100	100	99	100	97	100	100	45	0	100	100	100	85	100	21	18	13	94	8	12	77	100	99	0	100	12	7	6	0	100	5	5	4	5	5
		NaN	NaN	NaN	NaN	NaN	NaN	NaN	NaN	NaN	NaN	NaN	NaN	NaN	NaN	NaN	NaN	NaN	NaN	NaN	NaN	NaN	NaN	NaN	NaN	NaN	NaN	NaN	NaN	NaN	NaN	NaN	NaN	NaN	NaN	NaN	NaN	NaN	NaN	NaN	NaN	NaN	NaN	NaN	NaN	NaN	NaN	NaN	NaN
		NaN	NaN	NaN	NaN	NaN	NaN	NaN	NaN	NaN	NaN	NaN	NaN	NaN	NaN	NaN	NaN	NaN	NaN	NaN	NaN	NaN	NaN	NaN	NaN	NaN	NaN	NaN	NaN	NaN	NaN	NaN	NaN	NaN	NaN	NaN	NaN	NaN	NaN	NaN	NaN	NaN	NaN	NaN	NaN	NaN	NaN	NaN	NaN
1-4 Wochen	LSD	1.75	85	10	20	70	100	10	100	30	50	0	15	100	100	0	30	0	10	100	40	20	40	100	100	100	80	40	0	0	10	40	0	0	0	0	100	0	70	10	15	40	0	100	5	4	4	3	4
		NaN	NaN	NaN	NaN	NaN	NaN	NaN	NaN	NaN	NaN	NaN	NaN	NaN	NaN	NaN	NaN	NaN	NaN	NaN	NaN	NaN	NaN	NaN	NaN	NaN	NaN	NaN	NaN	NaN	NaN	NaN	NaN	NaN	NaN	NaN	NaN	NaN	NaN	NaN	NaN	NaN	NaN	NaN	NaN	NaN	NaN	NaN	NaN
		NaN	NaN	NaN	NaN	NaN	NaN	NaN	NaN	NaN	NaN	NaN	NaN	NaN	NaN	NaN	NaN	NaN	NaN	NaN	NaN	NaN	NaN	NaN	NaN	NaN	NaN	NaN	NaN	NaN	NaN	NaN	NaN	NaN	NaN	NaN	NaN	NaN	NaN	NaN	NaN	NaN	NaN	NaN	NaN	NaN	NaN	NaN	NaN
		NaN	NaN	NaN	NaN	NaN	NaN	NaN	NaN	NaN	NaN	NaN	NaN	NaN	NaN	NaN	NaN	NaN	NaN	NaN	NaN	NaN	NaN	NaN	NaN	NaN	NaN	NaN	NaN	NaN	NaN	NaN	NaN	NaN	NaN	NaN	NaN	NaN	NaN	NaN	NaN	NaN	NaN	NaN	NaN	NaN	NaN	NaN	NaN
		NaN	NaN	NaN	NaN	NaN	NaN	NaN	NaN	NaN	NaN	NaN	NaN	NaN	NaN	NaN	NaN	NaN	NaN	NaN	NaN	NaN	NaN	NaN	NaN	NaN	NaN	NaN	NaN	NaN	NaN	NaN	NaN	NaN	NaN	NaN	NaN	NaN	NaN	NaN	NaN	NaN	NaN	NaN	NaN	NaN	NaN	NaN	NaN
		NaN	NaN	NaN	NaN	NaN	NaN	NaN	NaN	NaN	NaN	NaN	NaN	NaN	NaN	NaN	NaN	NaN	NaN	NaN	NaN	NaN	NaN	NaN	NaN	NaN	NaN	NaN	NaN	NaN	NaN	NaN	NaN	NaN	NaN	NaN	NaN	NaN	NaN	NaN	NaN	NaN	NaN	NaN	NaN	NaN	NaN	NaN	NaN
1-5 Jahre	LSD	3.75	100	0	49	0	85	0	100	100	100	0	0	0	100	0	0	0	57	91	0	0	0	70	100	100	100	0	0	0	0	0	0	0	0	65	0	0	68	0	0	100	0	100	5	4	4	5	5
		NaN	NaN	NaN	NaN	NaN	NaN	NaN	NaN	NaN	NaN	NaN	NaN	NaN	NaN	NaN	NaN	NaN	NaN	NaN	NaN	NaN	NaN	NaN	NaN	NaN	NaN	NaN	NaN	NaN	NaN	NaN	NaN	NaN	NaN	NaN	NaN	NaN	NaN	NaN	NaN	NaN	NaN	NaN	NaN	NaN	NaN	NaN	NaN
		NaN	NaN	NaN	NaN	NaN	NaN	NaN	NaN	NaN	NaN	NaN	NaN	NaN	NaN	NaN	NaN	NaN	NaN	NaN	NaN	NaN	NaN	NaN	NaN	NaN	NaN	NaN	NaN	NaN	NaN	NaN	NaN	NaN	NaN	NaN	NaN	NaN	NaN	NaN	NaN	NaN	NaN	NaN	NaN	NaN	NaN	NaN	NaN
		NaN	NaN	NaN	NaN	NaN	NaN	NaN	NaN	NaN	NaN	NaN	NaN	NaN	NaN	NaN	NaN	NaN	NaN	NaN	NaN	NaN	NaN	NaN	NaN	NaN	NaN	NaN	NaN	NaN	NaN	NaN	NaN	NaN	NaN	NaN	NaN	NaN	NaN	NaN	NaN	NaN	NaN	NaN	NaN	NaN	NaN	NaN	NaN
		NaN	NaN	NaN	NaN	NaN	NaN	NaN	NaN	NaN	NaN	NaN	NaN	NaN	NaN	NaN	NaN	NaN	NaN	NaN	NaN	NaN	NaN	NaN	NaN	NaN	NaN	NaN	NaN	NaN	NaN	NaN	NaN	NaN	NaN	NaN	NaN	NaN	NaN	NaN	NaN	NaN	NaN	NaN	NaN	NaN	NaN	NaN	NaN
		NaN	NaN	NaN	NaN	NaN	NaN	NaN	NaN	NaN	NaN	NaN	NaN	NaN	NaN	NaN	NaN	NaN	NaN	NaN	NaN	NaN	NaN	NaN	NaN	NaN	NaN	NaN	NaN	NaN	NaN	NaN	NaN	NaN	NaN	NaN	NaN	NaN	NaN	NaN	NaN	NaN	NaN	NaN	NaN	NaN	NaN	NaN	NaN
		NaN	NaN	NaN	NaN	NaN	NaN	NaN	NaN	NaN	NaN	NaN	NaN	NaN	NaN	NaN	NaN	NaN	NaN	NaN	NaN	NaN	NaN	NaN	NaN	NaN	NaN	NaN	NaN	NaN	NaN	NaN	NaN	NaN	NaN	NaN	NaN	NaN	NaN	NaN	NaN	NaN	NaN	NaN	NaN	NaN	NaN	NaN	NaN
		NaN	NaN	NaN	NaN	NaN	NaN	NaN	NaN	NaN	NaN	NaN	NaN	NaN	NaN	NaN	NaN	NaN	NaN	NaN	NaN	NaN	NaN	NaN	NaN	NaN	NaN	NaN	NaN	NaN	NaN	NaN	NaN	NaN	NaN	NaN	NaN	NaN	NaN	NaN	NaN	NaN	NaN	NaN	NaN	NaN	NaN	NaN	NaN
1-5 Jahre	LSD	3.75	81	2	100	100	100	0	100	100	100	0	100	100	0	0	100	0	100	100	100	0	0	100	100	100	100	0	0	0	0	100	3	0	4	100	1	4	0	1	0	100	0	100	5	5	5	4	4
		NaN	NaN	NaN	NaN	NaN	NaN	NaN	NaN	NaN	NaN	NaN	NaN	NaN	NaN	NaN	NaN	NaN	NaN	NaN	NaN	NaN	NaN	NaN	NaN	NaN	NaN	NaN	NaN	NaN	NaN	NaN	NaN	NaN	NaN	NaN	NaN	NaN	NaN	NaN	NaN	NaN	NaN	NaN	NaN	NaN	NaN	NaN	NaN
1-6 Monate	Psilocybin, psilocybinhaltige Pilze	1.75	82	6	80	0	50	0	60	0	70	0	80	0	0	0	90	0	80	20	100	60	10	60	80	50	0	0	0	0	10	50	0	0	10	80	70	0	60	0	10	30	0	50	3	3	3	2	3
		NaN	NaN	NaN	NaN	NaN	NaN	NaN	NaN	NaN	NaN	NaN	NaN	NaN	NaN	NaN	NaN	NaN	NaN	NaN	NaN	NaN	NaN	NaN	NaN	NaN	NaN	NaN	NaN	NaN	NaN	NaN	NaN	NaN	NaN	NaN	NaN	NaN	NaN	NaN	NaN	NaN	NaN	NaN	NaN	NaN	NaN	NaN	NaN
1-5 Jahre	Psilocybin, psilocybinhaltige Pilze	1.75	73	0	65	0	100	0	100	25	41	0	0	1	40	0	0	0	19	88	78	0	0	100	69	72	66	0	0	0	0	0	0	0	0	0	67	0	90	0	0	86	0	55	4	4	4	4	4
		NaN	NaN	NaN	NaN	NaN	NaN	NaN	NaN	NaN	NaN	NaN	NaN	NaN	NaN	NaN	NaN	NaN	NaN	NaN	NaN	NaN	NaN	NaN	NaN	NaN	NaN	NaN	NaN	NaN	NaN	NaN	NaN	NaN	NaN	NaN	NaN	NaN	NaN	NaN	NaN	NaN	NaN	NaN	NaN	NaN	NaN	NaN	NaN
		NaN	NaN	NaN	NaN	NaN	NaN	NaN	NaN	NaN	NaN	NaN	NaN	NaN	NaN	NaN	NaN	NaN	NaN	NaN	NaN	NaN	NaN	NaN	NaN	NaN	NaN	NaN	NaN	NaN	NaN	NaN	NaN	NaN	NaN	NaN	NaN	NaN	NaN	NaN	NaN	NaN	NaN	NaN	NaN	NaN	NaN	NaN	NaN
		NaN	NaN	NaN	NaN	NaN	NaN	NaN	NaN	NaN	NaN	NaN	NaN	NaN	NaN	NaN	NaN	NaN	NaN	NaN	NaN	NaN	NaN	NaN	NaN	NaN	NaN	NaN	NaN	NaN	NaN	NaN	NaN	NaN	NaN	NaN	NaN	NaN	NaN	NaN	NaN	NaN	NaN	NaN	NaN	NaN	NaN	NaN	NaN
		NaN	NaN	NaN	NaN	NaN	NaN	NaN	NaN	NaN	NaN	NaN	NaN	NaN	NaN	NaN	NaN	NaN	NaN	NaN	NaN	NaN	NaN	NaN	NaN	NaN	NaN	NaN	NaN	NaN	NaN	NaN	NaN	NaN	NaN	NaN	NaN	NaN	NaN	NaN	NaN	NaN	NaN	NaN	NaN	NaN	NaN	NaN	NaN
1-6 Monate	LSD	1.75	60	30	80	18	32	9	0	9	8	8	75	7	100	11	17	31	70	10	8	44	5	68	100	11	17	26	0	0	22	3	8	0	0	54	100	9	58	8	32	8	6	4	1	1	1	1	1
6-12 Monate	LSD	1.75	70	50	14	49	62	5	87	50	71	36	8	15	51	69	5	59	12	64	14	65	2	57	77	66	12	18	0	0	0	42	0	0	0	0	73	0	40	0	0	0	0	84	3	4	4	3	4
		NaN	NaN	NaN	NaN	NaN	NaN	NaN	NaN	NaN	NaN	NaN	NaN	NaN	NaN	NaN	NaN	NaN	NaN	NaN	NaN	NaN	NaN	NaN	NaN	NaN	NaN	NaN	NaN	NaN	NaN	NaN	NaN	NaN	NaN	NaN	NaN	NaN	NaN	NaN	NaN	NaN	NaN	NaN	NaN	NaN	NaN	NaN	NaN
		NaN	NaN	NaN	NaN	NaN	NaN	NaN	NaN	NaN	NaN	NaN	NaN	NaN	NaN	NaN	NaN	NaN	NaN	NaN	NaN	NaN	NaN	NaN	NaN	NaN	NaN	NaN	NaN	NaN	NaN	NaN	NaN	NaN	NaN	NaN	NaN	NaN	NaN	NaN	NaN	NaN	NaN	NaN	NaN	NaN	NaN	NaN	NaN
		NaN	NaN	NaN	NaN	NaN	NaN	NaN	NaN	NaN	NaN	NaN	NaN	NaN	NaN	NaN	NaN	NaN	NaN	NaN	NaN	NaN	NaN	NaN	NaN	NaN	NaN	NaN	NaN	NaN	NaN	NaN	NaN	NaN	NaN	NaN	NaN	NaN	NaN	NaN	NaN	NaN	NaN	NaN	NaN	NaN	NaN	NaN	NaN
		NaN	NaN	NaN	NaN	NaN	NaN	NaN	NaN	NaN	NaN	NaN	NaN	NaN	NaN	NaN	NaN	NaN	NaN	NaN	NaN	NaN	NaN	NaN	NaN	NaN	NaN	NaN	NaN	NaN	NaN	NaN	NaN	NaN	NaN	NaN	NaN	NaN	NaN	NaN	NaN	NaN	NaN	NaN	NaN	NaN	NaN	NaN	NaN
		NaN	NaN	NaN	NaN	NaN	NaN	NaN	NaN	NaN	NaN	NaN	NaN	NaN	NaN	NaN	NaN	NaN	NaN	NaN	NaN	NaN	NaN	NaN	NaN	NaN	NaN	NaN	NaN	NaN	NaN	NaN	NaN	NaN	NaN	NaN	NaN	NaN	NaN	NaN	NaN	NaN	NaN	NaN	NaN	NaN	NaN	NaN	NaN
		NaN	NaN	NaN	NaN	NaN	NaN	NaN	NaN	NaN	NaN	NaN	NaN	NaN	NaN	NaN	NaN	NaN	NaN	NaN	NaN	NaN	NaN	NaN	NaN	NaN	NaN	NaN	NaN	NaN	NaN	NaN	NaN	NaN	NaN	NaN	NaN	NaN	NaN	NaN	NaN	NaN	NaN	NaN	NaN	NaN	NaN	NaN	NaN
		NaN	NaN	NaN	NaN	NaN	NaN	NaN	NaN	NaN	NaN	NaN	NaN	NaN	NaN	NaN	NaN	NaN	NaN	NaN	NaN	NaN	NaN	NaN	NaN	NaN	NaN	NaN	NaN	NaN	NaN	NaN	NaN	NaN	NaN	NaN	NaN	NaN	NaN	NaN	NaN	NaN	NaN	NaN	NaN	NaN	NaN	NaN	NaN
[truncated: 134 more columns]
