# Supplementary material for: Phenomenological assessment of psychedelics induced experiences: Translation and validation of the German Challenging Experience Questionnaire (CEQ) and Ego-Dissolution Inventory (EDI)
Source: PLoS One. 2022 Mar 16;17(3):e0264927. doi: 10.1371/journal.pone.0264927 (PMC8926265; doi:10.1371/journal.pone.0264927)
Supplement: S2 Dataset — (ZIP) [file pone.0264927.s005.zip › EDI_data_FA_alcohol.csv]

eii1	edi1	eii2	edi2	eii3	edi3	eii4	edi4	eii5	edi5	eii6	edi6	eii7	edi7	eii8	edi8
78	0	79	0	59	0	80	61	0	0	40	100	72	0	57	0
75	1	25	2	65	12	55	10	43	1	10	80	85	50	80	1
57	0	61	0	75	0	39	16	33	0	47	76	20	0	37	0
51	0	45	0	80	0	80	0	80	0	0	75	75	0	75	0
5	0	35	0	62	0	52	0	51	0	59	0	47	0	47	0
37	2	3	2	36	2	27	2	7	2	13	57	27	1	27	2
35	10	12	15	14	31	12	37	18	17	12	37	18	13	20	16
57	0	56	0	9	22	43	0	53	0	0	53	65	0	84	0
42	0	44	0	46	36	14	0	36	1	16	38	37	1	43	0
32	1	1	1	7	2	7	1	0	0	0	0	0	0	0	0
64	1	15	1	1	0	30	0	0	0	30	70	30	0	30	0
48	9	56	6	54	56	61	9	7	6	57	75	81	9	77	4
67	2	65	18	45	75	62	39	12	2	5	70	63	2	53	0
80	0	55	0	0	47	96	0	58	3	0	36	89	21	86	18
11	16	20	9	22	26	26	1	9	1	8	67	25	1	23	1
66	0	24	0	1	57	29	7	33	0	6	46	30	0	30	0
20	0	10	0	10	0	0	0	20	0	50	80	25	0	20	0
60	0	40	0	50	20	68	0	60	0	0	45	70	0	70	0
22	0	19	0	0	15	18	0	5	0	0	30	27	0	24	0
44	1	54	0	10	17	72	0	26	0	28	84	42	0	48	0
74	0	75	0	99	0	93	0	84	0	84	76	74	0	82	0
75	0	20	0	75	40	100	0	60	0	30	100	80	0	75	0
85	25	0	10	0	40	15	10	0	0	0	60	0	10	0	10
75	0	50	0	100	20	0	0	50	0	95	100	0	0	0	25
1	1	20	1	1	1	1	1	25	1	1	55	1	1	1	1
64	1	75	1	85	30	70	1	50	1	65	50	80	1	70	1
20	0	30	0	20	0	10	0	50	0	20	90	50	0	40	0
33	0	0	0	65	50	90	0	42	0	23	95	95	0	90	0
82	0	29	0	76	35	80	0	52	0	61	65	66	0	73	0
17	0	0	18	0	19	15	2	0	0	0	51	17	0	1	0
30	0	30	0	30	20	30	0	0	0	10	10	30	1	30	0
75	69	70	1	66	54	82	2	7	0	4	71	81	0	74	0
65	0	42	22	38	39	65	0	31	0	25	65	35	0	32	0
4	5	34	3	15	32	38	4	27	4	5	54	46	5	48	5
0	0	0	0	0	15	8	0	0	0	0	8	20	0	10	0
0	0	0	0	2	11	6	0	0	0	0	14	6	0	6	0
0	0	50	0	0	0	69	0	80	0	50	69	69	0	49	0
15	14	3	3	11	2	21	2	3	7	2	23	2	2	20	1
65	1	70	1	61	20	70	0	50	0	35	80	80	10	80	0
19	0	16	0	0	0	50	8	31	0	43	43	35	0	40	0
71	2	44	0	84	35	68	5	72	1	64	86	86	1	70	1
0	0	31	0	57	0	31	0	0	0	0	61	0	0	14	0
0	99	1	0	1	83	47	0	0	0	0	4	2	75	17	12
18	0	45	1	51	19	58	0	90	1	15	100	91	0	92	0
78	0	60	0	42	0	44	0	30	0	0	68	46	0	46	0
45	0	53	0	19	82	32	41	16	0	0	85	47	0	44	0
20	0	20	0	10	0	40	0	0	0	0	19	10	0	23	0
50	0	70	5	70	40	80	0	70	0	50	60	80	0	70	0
0	0	26	0	35	0	44	0	44	0	71	62	62	22	51	0
18	37	67	3	63	63	74	7	46	20	11	74	69	4	54	5
47	0	17	0	17	0	39	0	0	0	16	68	67	0	50	0
54	0	32	0	23	0	27	0	18	0	20	57	28	0	39	0
66	0	25	0	27	69	15	3	4	0	27	33	27	1	16	0
10	0	10	0	10	0	25	0	10	0	0	10	21	0	19	0
80	0	90	0	100	20	85	0	90	0	90	30	100	0	70	0
35	6	21	0	80	14	29	0	17	0	30	17	41	0	35	0
49	0	31	0	0	0	0	0	0	0	7	39	22	0	11	0
12	79	19	100	25	54	78	78	0	50	0	77	52	24	16	70
59	0	62	0	58	0	59	0	0	0	0	59	63	0	64	0
62	0	36	0	24	46	37	0	22	0	19	33	76	0	46	0
20	5	10	20	10	60	40	5	25	6	5	70	30	6	22	4
0	36	0	0	0	18	32	0	0	0	0	37	38	0	19	0
26	0	10	2	10	51	53	1	15	0	0	57	38	0	54	1
71	10	25	0	90	85	85	0	53	5	19	58	78	0	79	0
14	0	17	0	0	0	8	0	7	0	7	0	0	0	7	10
0	0	100	0	100	0	100	90	33	0	100	100	96	3	90	2
100	50	10	28	25	81	20	42	63	24	8	58	98	6	99	5
100	0	70	0	61	0	72	0	85	0	61	65	58	0	76	0
73	0	81	0	75	42	75	0	68	0	58	75	70	30	80	18
50	0	39	0	44	0	81	0	46	0	35	73	84	0	78	0
100	0	60	30	90	80	100	0	85	0	65	80	100	0	100	0
77	1	56	2	74	56	86	1	83	1	69	91	83	12	78	5
77	0	76	0	49	0	84	0	79	0	28	70	66	0	71	0
23	0	2	0	12	9	12	0	12	0	2	32	23	0	23	0
75	0	35	0	50	30	70	0	0	0	0	25	70	0	60	0
35	0	18	0	30	40	40	0	0	0	0	70	38	0	40	0
23	0	0	0	42	0	16	0	13	0	0	15	8	0	13	0
70	1	80	60	30	80	70	15	15	1	15	100	15	1	15	1
65	0	63	18	76	39	77	15	71	0	74	67	82	20	87	0
9	1	2	1	33	2	31	2	2	2	2	3	69	2	68	2
55	0	21	0	16	52	56	0	33	0	32	49	37	0	41	0
0	40	0	0	40	30	0	0	0	30	0	50	30	25	0	0
18	0	21	0	12	0	21	0	12	0	17	9	20	0	16	0
30	15	60	20	75	70	75	20	20	5	20	65	60	5	60	5
100	0	18	0	0	11	74	0	24	0	6	90	55	0	44	0
60	82	78	0	94	80	73	1	73	0	75	64	73	0	81	21
0	56	21	10	50	50	75	0	75	25	50	75	75	60	75	30
54	8	86	0	46	0	35	0	90	0	96	7	94	0	88	0
79	0	0	0	70	0	80	0	51	0	0	76	75	0	76	0
0	0	0	0	70	0	60	0	39	0	0	23	71	0	65	0
90	0	90	0	90	0	90	0	90	0	90	50	90	0	90	0
75	0	75	0	100	0	100	0	75	0	100	75	100	0	100	0
30	20	0	1	40	0	20	0	10	0	0	50	50	0	50	0
74	79	22	9	59	89	75	17	54	10	7	45	65	0	51	14
35	0	20	0	43	0	0	0	37	0	0	52	75	17	56	8
6	0	42	0	60	0	58	0	0	0	68	0	40	0	63	0
0	1	0	0	0	15	15	0	0	0	0	15	15	0	15	0
45	0	23	7	18	21	17	0	0	0	4	25	5	0	7	0
0	0	11	0	11	16	6	0	0	0	0	21	11	7	8	1
30	0	0	0	72	60	70	0	70	0	25	75	75	0	75	0
0	0	0	0	0	0	55	53	0	0	20	31	34	0	35	0
0	0	0	0	64	53	34	24	35	1	0	18	29	3	3	1
14	0	100	0	50	50	100	0	50	0	50	50	70	0	50	0
20	0	10	0	0	0	18	0	0	0	0	21	16	0	16	0
0	0	0	0	0	0	0	10	25	0	1	0	0	1	2	0
26	7	29	1	16	34	32	0	4	0	21	78	37	0	31	0
17	2	33	1	1	29	18	6	2	1	3	62	51	1	52	1
5	0	0	1	7	0	0	0	2	0	0	15	8	0	12	0
50	0	61	0	82	86	83	0	74	0	67	80	75	0	80	0
39	0	38	0	40	0	55	0	17	0	17	71	62	25	57	0
55	1	50	0	30	40	85	0	60	0	40	75	80	20	80	0
17	0	26	0	24	0	56	0	58	0	32	32	28	0	34	0
60	0	60	0	50	40	60	0	40	0	40	80	60	0	60	0
22	0	0	0	0	16	0	0	0	1	0	1	3	0	15	0
9	24	19	3	31	77	41	5	15	52	5	79	60	45	51	24
100	0	75	0	100	0	100	0	50	0	65	81	100	0	82	3
56	0	0	0	0	0	63	0	58	0	0	81	80	0	68	0
5	6	6	6	6	6	6	6	6	6	6	6	6	6	6	66
5	3	2	3	2	3	7	2	7	3	9	0	2	3	0	1
69	0	0	0	74	85	70	0	46	0	0	59	45	0	56	0
55	0	0	0	0	87	70	0	41	0	0	52	70	0	54	0
32	0	23	0	1	6	9	0	11	0	1	87	27	0	23	0
82	0	53	0	47	77	100	0	82	0	85	84	100	0	100	0
0	0	0	0	27	51	68	0	69	0	66	70	83	0	64	0
30	0	10	0	10	0	15	0	0	0	0	60	15	0	15	0
50	0	9	0	50	13	60	0	27	0	10	2	63	0	72	0
28	0	0	0	0	0	50	0	0	0	1	100	0	60	0	0
100	0	65	0	100	0	62	0	100	0	100	0	100	0	100	0
7	0	0	0	7	0	16	0	35	0	8	3	10	0	2	1
0	0	38	0	33	0	12	0	14	0	15	61	79	0	75	0
41	1	33	0	42	0	39	0	42	0	39	0	50	0	52	0
66	0	56	9	45	51	52	0	52	0	53	93	63	59	57	46
0	0	47	0	57	0	32	0	49	0	0	62	0	0	0	0
40	0	90	0	90	10	80	1	60	0	95	95	90	0	80	0
74	0	0	0	10	0	81	0	50	0	16	20	100	0	100	0
70	0	0	0	79	30	64	0	30	0	0	79	58	0	60	0
0	0	1	0	0	16	0	11	0	0	0	15	0	1	1	1
60	0	10	0	34	63	78	0	14	0	0	95	52	1	55	0
0	1	30	30	30	60	30	1	10	0	1	70	30	0	30	0
60	0	39	0	0	43	91	0	0	0	0	76	89	0	79	0
10	17	14	0	8	24	45	39	78	2	23	59	60	7	77	3
82	0	54	0	71	4	62	0	58	0	46	0	52	0	57	0
55	0	0	0	0	35	40	0	0	0	0	70	20	0	15	1
66	47	0	21	7	11	53	0	13	0	0	86	98	24	91	60
65	1	60	0	40	0	70	40	35	0	40	0	15	1	60	0
0	0	0	0	0	30	30	0	15	0	60	40	60	0	50	0
30	0	20	0	10	10	50	0	35	0	0	20	66	0	60	0
42	3	15	6	16	6	26	3	17	3	5	11	22	3	21	3
72	48	68	0	63	6	58	0	72	1	51	69	77	46	71	36
80	0	78	0	82	0	87	0	80	0	83	86	88	0	77	0
0	0	20	0	0	73	80	0	0	0	0	100	80	0	86	0
55	0	17	0	17	11	38	0	13	0	7	27	29	0	19	0
60	0	50	0	90	0	65	0	40	0	50	50	70	0	70	0
0	0	48	0	52	0	56	0	0	0	70	49	56	0	36	0
42	0	47	0	62	17	71	0	67	0	58	59	31	0	42	0
30	0	0	0	40	30	20	0	40	0	0	10	30	0	20	1
20	0	0	0	0	0	30	0	0	0	0	31	5	0	5	0
77	4	68	0	82	34	77	0	64	3	70	82	80	3	76	5
0	100	0	0	0	0	0	100	0	100	3	1	1	57	0	26
68	27	3	4	68	67	72	7	4	5	4	61	62	3	64	0
5	1	1	1	1	1	9	1	5	1	1	19	19	1	19	1
37	0	2	1	7	38	76	0	67	0	74	85	87	0	87	0
45	0	0	0	25	29	42	0	12	0	0	40	42	0	39	0
80	2	5	50	13	85	41	0	15	0	0	85	80	0	76	0
81	2	25	1	21	40	71	2	33	2	1	83	92	1	76	2
1	17	1	12	0	100	76	0	0	2	0	2	0	1	0	0
0	0	0	0	44	0	52	0	51	0	45	62	65	0	54	0
50	0	0	0	42	22	63	0	36	0	0	49	48	0	49	0
67	7	73	0	58	70	89	3	52	1	82	74	78	2	71	4
86	22	0	45	21	74	76	0	0	0	0	98	45	0	5	17
7	0	16	0	0	0	70	0	10	8	8	20	11	0	18	1
59	4	71	4	100	5	75	3	5	4	69	73	99	5	91	3
80	0	72	0	43	40	71	0	0	0	0	100	97	0	98	0
50	100	0	0	60	100	100	0	100	0	0	80	100	0	100	0
52	52	0	100	40	100	50	12	44	0	100	100	69	0	56	0
76	0	0	0	100	0	98	0	93	0	97	97	96	0	98	0
0	0	0	0	0	0	50	0	50	0	48	80	21	0	32	0
0	0	0	0	0	5	5	11	0	0	11	3	0	0	0	0
41	0	20	0	10	0	23	0	22	0	0	0	24	0	12	0
20	10	0	26	30	40	30	0	0	0	15	70	35	0	35	5
38	0	51	0	55	51	66	0	46	0	60	64	66	0	60	0
64	60	15	0	50	90	0	0	0	0	0	75	40	60	40	20
64	5	59	0	60	4	53	0	10	0	25	61	46	0	24	0
0	0	68	0	48	70	49	0	0	0	0	77	69	0	0	0
5	3	28	3	23	5	18	8	7	0	15	74	42	0	15	0
0	0	0	0	0	21	65	0	40	0	0	0	38	0	43	0
70	100	100	1	100	100	80	1	1	1	75	100	100	1	100	1
0	0	0	0	66	33	48	0	27	0	12	0	23	0	12	0
60	0	50	0	38	41	24	0	60	0	100	100	100	0	100	0
55	0	52	0	60	34	72	0	35	0	0	69	53	0	48	2
60	0	20	0	40	70	70	0	50	0	0	70	70	0	71	0
0	0	7	0	0	50	84	0	50	0	0	100	51	0	0	0
0	1	0	1	0	0	0	16	0	0	1	16	37	0	33	1
80	13	20	24	39	36	37	51	77	76	22	52	29	82	11	56
27	0	0	0	0	14	16	0	0	0	0	12	16	0	15	0
0	50	0	0	1	65	0	0	0	50	0	0	0	100	0	100
0	30	40	0	40	0	53	0	41	13	65	66	54	0	56	0
80	61	0	0	78	79	62	100	0	47	0	67	68	0	51	0
29	4	58	1	34	0	63	1	28	1	48	73	84	6	28	13
23	0	62	0	53	0	48	0	53	0	0	49	52	0	57	0
0	0	0	0	0	0	63	0	0	8	0	69	49	11	41	2
25	0	0	0	90	0	95	0	0	0	50	0	80	0	0	0
100	0	25	0	25	45	50	30	36	0	50	100	68	0	64	0
0	0	20	0	20	1	20	0	20	0	20	100	80	0	80	0
