# Supplementary material for: Phenomenological assessment of psychedelics induced experiences: Translation and validation of the German Challenging Experience Questionnaire (CEQ) and Ego-Dissolution Inventory (EDI)
Source: PLoS One. 2022 Mar 16;17(3):e0264927. doi: 10.1371/journal.pone.0264927 (PMC8926265; doi:10.1371/journal.pone.0264927)
Supplement: S2 Dataset — (ZIP) [file pone.0264927.s005.zip › EDI_data_FA_cocaine.csv]

eii1	edi1	eii2	edi2	eii3	edi3	eii4	edi4	eii5	edi5	eii6	edi6	eii7	edi7	eii8	edi8
28	0	0	0	0	0	12	0	0	68	2	0	3	1	2	0
74	0	72	0	86	0	79	60	0	0	81	100	86	18	95	0
26	3	50	1	60	35	65	50	10	1	15	80	70	1	75	1
29	0	41	0	56	9	37	0	4	0	8	8	36	0	26	0
34	14	10	9	12	4	10	11	30	16	13	31	35	9	16	17
10	0	0	0	0	0	5	0	0	0	0	25	9	0	7	0
70	1	50	31	30	20	60	10	10	2	60	70	70	2	70	2
100	0	100	0	100	0	100	0	100	0	100	46	100	0	100	0
80	0	54	0	64	33	78	1	78	0	35	69	80	2	82	0
34	0	20	0	16	43	42	0	15	0	1	63	42	0	37	0
93	3	83	2	60	10	95	11	72	2	45	66	81	1	81	0
31	0	0	0	10	0	20	0	0	0	0	30	20	0	20	0
70	0	50	0	70	0	75	0	75	0	40	90	70	0	70	0
4	0	8	0	1	18	10	1	3	0	1	100	40	0	38	0
71	5	65	4	25	15	70	4	16	3	12	42	40	3	42	1
68	0	47	0	59	0	75	0	60	0	27	43	77	0	57	0
0	1	75	0	5	1	100	0	0	0	100	50	25	1	100	0
74	0	70	10	100	29	100	0	64	0	78	0	100	0	100	0
85	0	85	0	31	27	86	0	83	0	50	28	94	0	96	0
15	0	0	0	0	15	0	0	0	0	0	15	10	0	10	0
10	0	10	0	20	0	60	0	15	0	0	70	25	0	40	0
32	0	0	0	0	0	36	0	0	0	0	48	40	0	32	0
56	4	63	2	70	75	72	2	37	2	23	51	49	4	61	2
31	32	67	32	73	58	74	17	14	21	34	66	22	16	57	15
20	0	30	0	0	0	50	0	0	0	15	50	20	0	30	0
73	1	13	1	16	34	70	1	14	1	11	66	22	1	22	1
43	3	25	2	30	0	42	1	47	1	43	16	36	0	50	1
0	0	70	0	100	0	0	0	71	0	58	100	53	0	51	0
34	0	20	1	39	0	75	0	0	0	0	75	85	0	86	0
26	0	41	0	23	0	40	0	52	0	43	23	64	0	61	0
30	0	20	0	11	10	50	0	0	0	0	70	73	0	69	0
60	0	33	0	80	31	70	50	19	1	45	22	69	0	62	0
59	0	46	0	28	0	90	0	46	0	17	90	85	0	75	0
7	1	12	0	9	8	3	1	10	0	11	0	2	0	9	0
100	0	60	1	95	50	100	0	35	0	23	50	100	0	100	0
85	0	88	0	75	34	87	0	73	0	68	74	85	0	85	0
20	0	40	0	15	0	35	0	11	0	23	10	17	0	22	0
58	0	84	1	17	0	62	0	62	0	90	100	86	13	83	0
63	0	77	0	69	0	80	0	71	0	64	42	66	0	54	0
55	0	25	0	30	0	40	0	40	0	20	50	45	0	40	0
5	0	5	0	0	5	5	0	0	0	5	0	0	0	0	0
100	0	100	0	0	0	100	0	100	0	100	100	100	0	100	0
67	0	69	0	87	0	42	0	45	0	73	43	80	11	55	0
6	0	0	0	27	0	19	0	15	1	3	42	21	0	13	0
89	2	95	0	92	0	93	0	73	0	88	86	86	0	86	0
65	0	43	0	42	0	55	0	36	0	28	71	63	0	39	0
56	1	32	1	1	58	90	0	73	0	69	78	94	0	98	0
12	0	15	0	9	0	36	0	0	0	21	45	29	0	17	13
50	0	0	0	10	0	30	0	0	0	0	70	25	0	25	0
79	0	78	0	83	0	81	0	79	0	86	77	85	0	79	1
65	35	60	1	100	1	80	1	30	1	70	10	50	25	50	1
75	0	17	11	35	75	69	5	12	0	0	78	88	0	51	0
80	0	83	1	86	1	86	0	83	0	86	84	83	0	83	0
92	3	71	1	94	0	92	0	96	0	83	54	89	0	90	0
68	0	13	0	54	0	68	0	66	0	68	70	81	0	63	0
70	0	20	1	50	0	0	1	20	0	10	100	60	1	65	0
64	1	13	0	0	0	12	0	1	0	0	73	43	0	56	0
75	0	50	0	59	44	72	0	32	0	25	70	66	0	72	0
70	1	40	20	40	10	40	15	15	1	15	100	15	1	15	1
40	0	50	0	61	60	67	0	30	0	38	55	50	0	56	0
40	0	40	0	23	65	40	0	48	0	45	70	43	0	51	0
76	23	86	72	31	61	100	10	59	10	83	86	86	0	90	14
54	0	51	0	71	0	81	0	49	0	51	27	79	0	74	0
23	17	5	6	37	5	100	6	6	47	38	97	59	5	93	5
68	1	52	11	63	12	79	18	92	55	23	79	84	11	70	0
64	5	80	5	70	5	57	5	60	7	60	70	65	5	65	5
75	25	15	0	10	95	100	0	5	5	5	100	50	15	90	15
77	0	91	61	89	26	75	12	70	29	6	100	100	11	100	11
75	1	46	0	53	3	59	0	51	5	24	95	93	10	84	2
74	0	0	0	26	0	31	0	23	0	27	38	74	0	53	0
20	0	5	0	49	0	50	0	30	0	24	0	75	0	54	0
100	0	100	0	100	0	100	0	100	0	100	100	100	0	100	0
90	0	50	0	70	0	80	0	0	0	10	40	90	1	90	0
80	0	13	0	0	100	65	90	0	0	0	100	90	0	90	0
49	6	50	2	32	62	54	3	61	3	26	83	45	3	45	4
70	0	54	13	46	38	38	0	23	0	16	48	66	0	57	0
57	3	25	2	58	6	67	3	58	4	10	54	65	2	66	2
68	0	55	77	84	48	69	2	53	0	4	69	89	0	65	3
71	0	44	0	90	0	100	0	100	0	80	100	100	0	100	0
66	7	29	0	0	18	37	0	0	0	0	39	21	0	29	0
85	0	61	0	79	0	60	63	0	1	85	64	89	0	88	0
23	0	53	15	68	0	66	0	20	0	65	71	84	0	74	0
39	9	45	9	60	30	53	9	36	10	53	40	50	9	56	8
90	0	100	50	100	5	100	0	80	0	80	51	70	10	85	3
17	1	12	0	14	81	29	1	29	1	12	78	13	0	18	1
100	0	81	9	100	6	100	0	84	0	60	100	100	0	100	0
90	0	70	0	77	0	85	0	72	0	71	71	91	0	84	0
100	0	75	0	100	0	100	0	91	0	67	100	100	0	100	0
84	8	67	1	80	11	83	2	65	2	66	76	100	5	100	5
29	0	0	0	0	42	42	0	4	0	0	0	37	0	35	0
75	1	30	1	50	30	39	1	35	1	1	60	15	1	15	1
39	1	18	0	0	37	51	0	27	19	5	17	30	0	24	0
77	3	79	3	80	2	85	4	77	3	84	78	83	10	85	3
100	0	100	4	100	51	100	9	60	9	100	100	100	7	100	9
100	0	100	0	100	0	100	0	100	0	100	78	100	0	100	0
40	0	60	11	80	20	72	0	55	0	15	30	60	0	40	0
75	3	3	4	35	0	60	3	66	0	4	80	5	10	75	0
81	0	31	0	75	31	80	0	36	0	48	74	77	0	71	0
9	1	16	3	80	71	72	2	12	3	3	92	93	8	85	4
52	1	10	0	10	5	30	0	15	1	10	40	40	0	22	1
52	0	56	36	47	18	58	0	48	0	60	60	67	10	58	0
67	0	25	6	18	0	10	0	31	0	5	30	10	0	9	0
60	0	40	0	80	0	60	0	30	0	40	0	49	0	70	0
30	0	0	0	35	26	78	0	32	0	0	32	56	0	67	0
100	0	50	0	0	70	100	0	60	0	8	79	100	0	100	0
7	7	2	0	19	0	0	5	0	0	0	0	8	0	0	0
32	0	0	12	0	59	41	51	1	1	0	92	58	1	26	1
63	0	59	1	29	39	82	0	50	0	10	86	57	15	54	0
60	0	60	0	60	0	80	0	20	0	0	60	80	0	80	0
36	12	12	1	1	1	20	1	0	0	0	40	25	0	26	1
14	1	1	1	1	1	48	0	3	0	0	19	21	0	17	0
65	0	20	0	25	0	80	0	35	1	0	50	60	0	90	0
55	29	47	45	15	47	78	20	22	8	19	81	73	8	73	9
97	0	100	0	100	0	100	0	100	0	100	87	48	1	91	1
20	0	40	0	80	0	50	0	70	0	50	30	50	0	45	0
100	0	100	50	100	0	100	0	100	0	100	80	100	0	100	0
60	0	50	0	40	0	60	0	40	0	20	0	50	0	50	1
51	0	32	0	14	58	68	0	34	0	13	59	58	12	52	0
100	100	100	28	100	13	100	100	100	26	100	100	100	100	100	100
50	0	75	0	71	0	72	0	82	0	72	0	71	0	86	0
0	0	0	23	16	52	0	31	0	0	0	63	0	0	0	0
20	0	20	0	5	30	40	0	10	0	0	49	11	0	19	0
83	69	66	0	51	89	92	0	0	0	0	59	84	0	70	0
100	0	0	52	52	100	47	26	100	2	50	17	50	0	35	0
46	0	12	0	37	20	39	0	11	0	30	38	39	0	35	0
100	0	90	0	100	0	100	0	100	0	50	100	100	0	100	0
100	0	62	0	100	0	100	0	2	0	0	100	100	0	100	0
20	0	0	0	0	30	51	0	20	0	0	60	50	0	60	0
21	0	0	0	0	0	21	0	0	0	0	40	22	0	21	1
100	0	100	36	100	26	100	0	100	0	54	82	100	0	100	0
43	0	0	0	9	8	30	0	0	0	0	38	41	0	63	0
40	0	5	0	10	20	35	0	30	0	10	40	50	0	60	0
80	1	80	1	70	1	85	1	60	1	70	70	90	1	90	1
87	0	51	0	89	0	87	0	81	0	85	91	89	0	88	0
5	5	4	1	24	2	2	70	1	2	57	2	2	2	2	2
40	10	5	11	6	86	60	55	40	3	4	0	28	0	41	12
100	0	79	0	62	0	100	0	100	0	88	100	100	0	100	0
50	0	20	2	50	0	50	0	100	50	0	50	20	0	25	0
35	3	30	35	59	94	78	9	22	6	12	11	100	11	100	1
100	0	100	27	100	29	100	5	100	6	21	100	100	3	100	5
30	0	0	0	23	0	17	0	0	0	10	0	22	0	15	0
63	1	0	0	36	76	88	0	64	0	0	87	84	0	83	0
70	0	60	80	70	70	80	0	65	0	65	0	60	0	70	0
70	13	0	20	0	0	32	0	86	0	26	100	40	0	40	0
75	25	4	2	72	6	54	56	2	1	1	80	72	38	53	5
9	0	15	0	0	5	18	0	8	0	30	50	15	0	10	0
100	100	31	7	77	96	100	14	41	2	6	100	100	89	100	84
63	0	61	0	72	0	53	0	53	0	62	0	79	0	75	0
55	100	25	17	9	9	73	14	7	8	75	100	100	12	100	7
80	0	0	0	67	8	78	0	0	0	0	63	81	0	74	0
100	5	0	0	0	0	25	0	52	0	0	61	100	0	77	0
70	0	0	0	51	30	100	0	0	0	0	60	100	0	100	0
15	29	73	0	87	46	100	0	51	2	100	100	100	0	100	0
100	42	54	29	72	60	71	51	74	7	23	64	72	6	69	11
50	3	42	0	0	100	69	0	53	0	0	36	46	0	51	0
1	1	1	1	50	86	76	1	1	1	1	1	80	1	79	1
19	0	52	0	20	32	47	0	8	0	0	43	71	0	63	0
50	50	0	0	25	0	0	0	0	0	0	50	50	0	50	0
50	0	20	81	81	80	81	0	84	0	5	83	88	0	74	0
19	0	0	0	10	0	0	0	0	0	0	10	10	0	5	0
