# Supplementary material for: Phenomenological assessment of psychedelics induced experiences: Translation and validation of the German Challenging Experience Questionnaire (CEQ) and Ego-Dissolution Inventory (EDI)
Source: PLoS One. 2022 Mar 16;17(3):e0264927. doi: 10.1371/journal.pone.0264927 (PMC8926265; doi:10.1371/journal.pone.0264927)
Supplement: S2 Dataset — (ZIP) [file pone.0264927.s005.zip › EDI_data_FA_psy_typical.csv]

eii1	edi1	eii2	edi2	eii3	edi3	eii4	edi4	eii5	edi5	eii6	edi6	eii7	edi7	eii8	edi8
10	80	10	100	1	50	10	20	0	80	0	10	10	50	10	50
0	42	0	41	0	15	0	0	0	46	0	17	0	38	0	33
70	48	5	22	1	73	58	9	1	23	2	65	62	2	65	11
0	100	100	100	0	100	100	0	0	100	0	0	0	0	59	100
0	36	0	24	0	46	0	0	0	0	0	30	0	12	0	13
79	32	90	81	57	85	62	80	15	10	74	53	59	30	37	13
28	16	13	22	0	14	0	0	0	0	15	7	0	10	0	6
15	70	52	11	0	0	51	0	10	30	69	81	70	69	67	0
0	0	80	50	0	50	0	100	0	0	80	85	0	0	0	0
0	80	0	82	0	89	78	0	0	75	0	76	71	78	71	71
0	33	0	45	2	51	0	43	0	10	0	51	15	23	0	9
0	80	0	80	0	25	0	75	0	80	3	70	7	65	1	85
35	10	0	0	0	80	60	60	20	10	0	60	20	0	10	10
0	0	0	0	0	0	0	63	18	29	27	1	0	1	1	14
89	1	80	20	0	0	100	0	0	0	0	20	100	0	100	0
39	74	53	85	89	96	18	35	39	34	38	62	60	48	48	44
15	0	20	5	0	60	70	0	0	0	0	100	5	0	5	0
9	40	0	70	0	50	0	20	0	5	6	33	7	0	0	10
24	5	24	12	32	21	25	1	30	26	8	47	19	25	19	22
100	77	66	97	60	100	66	3	61	34	63	100	100	24	100	44
0	1	14	19	0	0	0	25	0	0	9	79	0	0	0	0
20	20	0	30	0	40	0	0	0	0	10	0	0	0	0	5
0	20	10	45	0	60	0	60	0	0	0	65	0	0	0	0
0	82	1	0	0	0	0	65	1	73	0	2	0	43	0	60
59	11	9	50	3	91	60	1	1	10	1	25	20	1	25	2
0	29	0	36	0	55	0	57	0	14	0	86	0	13	0	21
1	90	1	66	1	1	1	77	1	53	1	52	1	89	1	75
0	49	0	0	0	0	0	70	0	30	0	0	0	25	0	4
90	60	50	100	0	100	80	100	40	40	20	100	81	70	70	60
0	31	0	79	0	42	0	0	0	0	20	50	20	50	0	30
0	0	0	15	0	30	0	25	0	5	0	15	0	1	1	0
0	15	0	5	0	5	0	15	0	0	0	20	0	0	0	3
0	12	33	27	0	40	50	15	0	15	0	69	56	11	13	17
0	0	0	9	10	48	0	0	0	27	0	16	0	0	0	15
0	0	0	81	0	80	85	84	0	11	0	82	67	0	72	0
20	0	0	50	0	82	74	0	0	0	0	100	0	0	0	0
0	40	0	38	3	0	71	53	0	7	0	72	0	11	1	12
76	64	1	47	1	12	64	1	1	39	1	48	1	29	20	19
0	44	31	21	1	68	11	70	5	21	25	2	17	21	25	3
24	12	33	3	0	27	0	0	0	1	23	38	54	0	66	0
0	88	28	87	0	81	20	0	0	91	0	91	6	84	0	100
69	14	47	12	24	27	59	10	4	8	26	26	62	13	60	4
10	30	22	30	10	50	5	40	0	26	0	20	10	30	9	12
9	88	28	10	0	9	5	100	4	76	9	11	0	60	0	10
0	0	66	100	0	100	0	0	0	0	0	100	0	0	0	16
0	50	0	63	0	16	70	24	0	34	0	73	57	37	63	30
11	61	5	69	0	86	55	0	0	52	6	62	53	30	53	19
0	0	10	0	10	15	100	0	0	0	0	100	80	1	80	0
0	75	59	75	68	99	74	71	86	33	0	99	76	24	85	19
0	39	0	17	0	20	0	70	16	44	0	11	16	42	0	50
0	89	0	95	0	87	0	34	1	71	1	94	0	74	0	55
8	39	2	34	0	48	40	0	0	51	0	86	28	15	5	15
30	90	90	77	70	93	73	79	22	74	24	69	70	88	20	73
36	41	0	26	0	70	40	0	0	0	1	55	0	1	7	40
25	50	0	32	0	50	50	50	0	50	0	10	5	0	5	25
0	32	0	2	1	18	0	33	1	0	0	75	1	17	0	38
35	50	1	100	1	100	40	55	1	1	1	80	50	15	40	40
0	100	0	74	1	20	1	70	1	100	0	1	0	100	1	100
48	46	46	40	3	65	56	65	8	54	57	98	75	27	37	29
0	70	0	75	0	57	0	0	0	60	0	24	0	50	0	68
2	90	2	90	0	86	0	76	0	83	77	0	1	1	1	39
0	60	0	40	0	0	0	70	0	20	20	20	0	20	0	30
1	100	100	100	100	100	100	100	1	100	1	100	100	100	100	100
0	100	49	100	81	100	46	83	0	52	96	0	0	54	0	85
0	50	0	50	0	70	20	35	0	64	45	71	19	50	0	70
13	5	6	52	5	6	5	5	85	53	6	77	5	75	6	50
0	90	0	100	0	92	89	62	0	87	0	0	0	0	0	47
0	62	0	63	0	27	36	23	0	21	0	90	33	0	21	22
0	100	51	78	0	70	0	0	0	60	0	100	35	50	20	67
40	40	50	50	60	60	70	0	70	30	40	80	80	20	70	0
1	40	17	77	2	48	60	39	3	44	12	39	55	38	46	17
46	70	11	80	0	70	75	0	0	48	0	78	57	62	66	45
1	20	11	0	20	30	10	5	7	30	0	40	20	10	10	5
0	40	50	0	100	0	10	30	0	80	10	0	0	100	40	70
0	100	0	0	0	0	0	100	0	100	0	0	0	100	0	100
100	100	1	100	1	80	50	90	1	100	1	96	85	100	90	100
0	30	0	1	0	0	0	0	0	0	0	20	1	20	0	0
0	100	0	99	0	80	0	80	0	90	0	50	10	99	0	80
1	66	67	81	24	88	72	1	65	74	0	74	50	65	0	63
16	53	58	61	6	63	7	69	58	72	12	62	6	67	21	73
83	0	92	0	0	0	75	0	0	0	0	93	94	0	89	0
86	36	88	94	31	98	90	2	3	30	50	97	98	39	97	53
0	0	0	61	0	51	41	0	0	0	0	100	81	0	81	0
20	30	10	40	10	20	40	0	0	10	0	60	60	10	60	5
1	9	22	33	0	33	29	0	0	9	0	56	46	11	42	10
5	6	5	32	5	48	83	3	4	7	7	69	29	4	9	41
6	43	3	81	3	58	1	50	1	26	2	74	2	31	3	31
0	39	24	48	0	23	0	36	0	20	0	72	0	21	0	29
0	32	0	35	0	99	0	75	0	44	0	63	0	56	0	69
0	20	10	0	5	15	0	5	5	0	0	51	0	0	0	0
0	100	0	60	0	60	0	60	0	100	0	40	0	100	0	100
0	0	0	92	0	93	0	61	1	0	85	0	0	0	0	0
0	100	0	49	0	0	0	0	0	100	0	100	0	100	1	100
0	5	1	7	0	0	5	5	0	3	1	5	8	3	0	4
0	20	0	29	0	40	0	31	0	12	0	22	0	0	0	0
0	68	55	74	0	95	85	85	0	52	5	90	90	26	85	80
0	44	24	48	0	50	71	0	0	30	32	19	1	0	0	0
43	1	2	50	36	3	42	3	3	3	1	23	36	2	36	1
0	80	6	95	62	90	0	53	0	51	0	87	0	64	21	82
0	30	50	98	0	100	90	0	0	20	0	100	30	20	20	20
11	43	0	78	7	88	92	40	65	9	4	2	84	16	89	18
0	30	0	35	0	35	0	40	0	15	0	10	0	15	0	10
0	100	0	100	0	100	100	100	0	100	0	100	100	51	100	100
0	50	70	71	0	90	15	65	0	51	25	60	10	11	0	25
4	84	0	69	3	72	0	22	0	100	0	100	0	86	17	87
0	40	10	30	0	50	30	0	20	20	0	20	30	20	10	30
0	70	0	0	0	54	70	0	0	50	70	71	0	70	52	80
11	0	9	0	0	2	0	13	0	0	8	0	0	0	0	0
0	40	20	40	0	30	20	0	0	40	0	30	0	20	0	30
0	0	0	51	0	59	50	57	31	0	0	30	30	13	31	0
0	0	10	10	0	10	40	10	0	0	0	75	10	0	40	0
52	87	10	89	0	87	56	0	0	0	0	36	7	0	0	0
0	0	0	50	0	29	0	69	0	0	0	100	0	0	0	47
0	15	0	40	0	70	0	85	0	20	0	80	0	25	0	25
0	55	0	56	0	56	0	57	0	47	0	52	0	13	0	4
25	0	1	100	0	100	0	1	1	1	0	0	1	1	0	50
15	0	0	65	0	78	0	0	0	0	0	66	0	26	28	28
0	100	0	0	0	75	0	100	0	100	100	100	0	100	0	100
67	10	50	55	20	76	78	0	50	0	35	73	80	8	11	0
50	22	0	87	28	90	27	100	0	0	0	94	27	27	5	1
0	0	66	80	0	0	0	50	1	0	75	50	0	1	1	0
0	70	0	51	0	0	55	0	0	34	10	90	60	11	42	0
0	10	0	20	0	5	10	20	0	5	0	100	10	0	0	0
0	50	0	60	15	0	10	0	0	30	40	75	30	25	15	16
15	47	55	69	0	83	86	50	0	51	0	95	87	0	81	36
11	45	83	35	15	17	15	1	0	1	48	29	21	16	12	10
55	40	50	75	10	60	1	5	0	25	75	75	16	10	0	0
32	58	35	87	0	79	42	3	0	23	21	55	11	24	17	25
9	47	13	44	6	37	7	35	1	64	11	15	47	50	30	43
50	2	30	70	2	50	50	3	3	4	4	8	7	5	4	24
100	78	100	100	9	100	86	4	4	4	58	100	100	5	100	4
74	50	20	25	40	75	70	0	90	45	0	0	69	0	60	22
6	30	36	80	0	50	81	0	0	29	61	100	74	0	80	9
0	66	0	85	0	85	0	33	0	66	0	100	0	50	0	50
30	100	0	70	0	100	40	0	0	40	0	80	0	0	0	0
0	37	20	19	0	60	53	0	1	23	35	47	38	19	1	27
0	22	74	50	0	100	0	0	8	0	100	100	10	0	0	0
1	18	0	79	0	95	66	67	0	0	0	100	0	0	0	14
67	6	14	33	0	100	72	8	11	8	0	81	55	5	56	0
80	50	10	90	0	100	80	100	0	51	0	100	50	20	50	20
7	62	0	67	12	70	6	0	0	71	2	42	0	52	38	78
2	100	5	99	1	58	7	1	3	93	4	3	12	100	15	100
0	83	65	97	99	75	98	91	0	77	0	84	43	41	42	19
0	0	19	0	48	0	32	0	0	0	0	21	24	0	0	0
0	17	0	64	0	33	0	26	0	0	0	34	0	0	0	11
67	77	73	80	60	85	81	50	40	17	15	49	66	19	68	14
0	5	0	40	0	70	0	80	0	0	0	40	0	0	0	3
0	20	0	80	0	80	50	90	0	20	50	0	0	20	0	15
20	80	50	90	20	80	60	30	65	0	40	10	75	10	50	15
12	0	52	100	0	57	69	0	52	0	67	54	66	0	42	0
1	0	1	100	0	80	1	0	0	0	50	0	60	0	20	0
