# Supplementary material for: Phenomenological assessment of psychedelics induced experiences: Translation and validation of the German Challenging Experience Questionnaire (CEQ) and Ego-Dissolution Inventory (EDI)
Source: PLoS One. 2022 Mar 16;17(3):e0264927. doi: 10.1371/journal.pone.0264927 (PMC8926265; doi:10.1371/journal.pone.0264927)
Supplement: S2 Dataset — (ZIP) [file pone.0264927.s005.zip › EDI_data_FA_total.csv]

eii1	edi1	eii2	edi2	eii3	edi3	eii4	edi4	eii5	edi5	eii6	edi6	eii7	edi7	eii8	edi8
0	62	0	100	0	25	0	1	0	0	0	0	0	81	0	0
1	25	2	12	2	21	6	2	1	2	1	77	19	2	6	2
30	30	60	60	20	90	15	10	10	7	20	100	70	5	65	5
100	0	71	72	0	50	81	100	72	0	0	100	72	0	60	0
0	23	0	11	0	67	0	57	0	14	26	59	0	12	0	10
1	1	20	10	1	90	40	1	1	1	1	100	10	1	1	10
11	0	0	75	0	85	80	0	0	0	0	0	19	0	1	0
5	0	0	10	0	20	5	5	0	0	0	25	10	0	15	0
15	90	99	80	1	1	30	2	2	80	80	20	70	20	21	61
0	50	0	10	0	0	0	20	0	70	0	0	0	10	0	10
1	79	0	100	1	77	47	100	1	81	1	100	58	78	8	100
0	90	0	100	0	90	0	50	0	90	0	0	15	80	0	80
0	10	0	60	0	70	0	0	0	10	0	40	0	0	0	0
0	100	0	100	0	100	50	30	0	50	0	20	0	60	0	80
3	51	1	70	1	88	40	53	0	0	0	69	78	0	39	0
31	20	0	76	2	82	0	40	0	32	15	77	0	28	0	37
0	51	9	90	8	81	59	89	7	88	6	51	11	69	50	72
67	85	1	70	1	91	67	55	1	64	1	69	50	75	1	67
9	21	1	43	5	46	11	11	0	11	4	84	2	6	10	20
1	100	1	50	1	1	1	90	1	70	1	100	1	100	1	75
0	90	0	0	0	20	0	51	0	100	0	0	0	91	0	77
0	23	11	43	0	28	8	41	0	31	0	20	0	14	0	12
80	20	20	95	2	90	40	94	25	16	1	50	73	2	31	15
21	19	13	60	16	61	17	46	12	16	15	62	18	43	11	46
18	13	7	23	2	11	0	0	0	21	0	12	20	20	0	24
0	5	0	30	0	75	60	0	0	0	0	85	0	14	0	13
11	5	6	3	36	35	21	3	21	1	26	7	58	0	19	5
2	29	4	7	3	34	100	30	2	4	2	5	52	2	16	3
0	78	70	68	0	84	0	0	0	78	0	0	0	45	0	28
50	10	0	10	40	5	90	0	0	0	10	15	1	0	0	0
0	34	1	31	1	57	11	0	1	14	0	45	17	23	16	18
8	9	1	75	1	60	50	1	1	1	2	70	50	0	51	20
83	80	63	57	66	100	81	38	46	62	47	52	74	100	76	56
38	86	16	96	2	100	54	4	11	84	29	98	100	67	14	100
0	80	0	80	0	80	0	90	0	80	0	100	0	80	0	70
25	100	16	84	8	10	59	8	13	5	5	84	34	86	23	89
67	100	22	15	0	100	53	15	0	100	0	16	70	0	42	100
0	0	0	24	0	14	14	1	0	0	0	19	14	0	0	12
38	28	83	100	37	100	100	90	2	50	1	100	100	32	100	16
1	99	0	99	0	91	1	1	1	0	0	1	0	90	0	99
84	17	0	72	0	80	100	0	0	0	0	100	82	0	83	0
0	77	0	75	3	47	14	77	0	52	0	67	52	69	4	65
2	97	63	64	2	3	3	2	2	96	3	2	2	71	2	2
47	100	1	100	0	100	0	100	0	100	0	27	0	100	0	100
100	100	49	49	2	51	100	1	0	100	44	100	75	0	100	0
72	73	0	76	0	63	0	0	0	14	0	0	1	1	0	1
0	85	0	85	0	85	100	0	0	85	0	100	100	100	0	100
47	33	0	35	0	40	30	21	41	26	0	49	35	1	40	0
0	60	0	25	0	100	76	1	1	53	1	52	93	46	0	49
0	25	0	0	0	50	8	50	0	0	0	0	0	10	0	0
76	42	20	100	0	100	100	0	0	0	67	0	0	65	0	75
10	100	0	83	0	62	40	60	10	100	20	10	30	30	25	95
0	90	5	83	0	60	0	0	0	65	1	63	20	69	0	82
0	60	0	0	0	65	0	85	0	80	0	0	0	60	0	40
0	60	0	70	0	65	0	72	1	60	0	100	0	60	0	60
1	80	90	1	1	20	1	90	1	100	1	1	1	100	1	100
0	91	0	92	0	94	77	76	0	90	0	0	70	88	0	87
15	50	50	80	0	20	60	80	0	30	50	80	50	31	50	20
52	13	78	100	0	100	24	6	0	0	0	89	0	13	19	0
14	62	83	90	0	69	61	44	0	65	33	70	25	50	30	79
74	0	0	72	0	100	100	0	0	0	32	100	51	0	23	0
20	69	21	70	0	80	0	59	0	64	0	80	24	21	45	8
0	85	0	90	0	75	100	0	0	0	35	75	90	0	90	0
0	50	0	45	0	57	0	75	0	50	0	10	0	40	0	60
0	34	1	83	0	100	91	76	0	52	39	0	0	38	3	44
0	40	0	20	0	0	0	60	20	40	20	0	0	50	0	40
0	80	20	100	0	100	2	100	0	88	17	100	50	83	54	73
11	15	0	16	0	40	0	86	0	0	0	8	1	0	13	0
10	8	10	5	7	6	9	10	6	7	6	69	10	8	10	9
70	0	54	79	4	77	71	87	58	5	5	70	76	0	63	3
0	0	0	1	0	23	0	16	0	2	1	48	0	0	0	0
0	68	0	72	0	75	86	47	0	48	0	100	75	2	68	42
23	49	22	59	11	74	9	63	5	49	4	71	12	10	22	15
0	3	30	45	0	0	0	10	0	0	10	50	0	25	0	5
0	30	5	10	0	15	0	15	0	30	0	40	5	20	0	5
0	75	2	22	3	25	3	80	3	74	3	13	3	54	4	61
0	75	0	33	0	66	0	33	0	77	0	0	0	52	0	56
0	6	0	30	5	60	7	30	2	0	11	17	3	5	0	3
1	18	1	12	1	6	1	1	1	1	1	11	14	1	12	1
0	100	0	100	0	100	0	80	0	100	30	0	20	100	20	100
0	100	66	70	0	80	39	28	0	100	0	80	61	100	0	95
1	0	7	53	0	72	11	0	0	0	0	0	0	0	0	0
1	100	3	7	3	3	3	100	2	100	2	81	3	100	3	100
21	30	8	17	2	1	1	20	2	1	16	2	2	1	2	0
50	100	3	5	2	1	0	80	2	97	1	67	96	92	2	89
1	40	80	45	1	100	90	100	1	1	0	100	75	0	50	40
0	67	14	77	0	0	1	22	0	58	0	100	0	46	0	84
0	28	20	9	10	5	0	0	0	20	11	0	0	25	0	5
0	50	0	60	50	80	0	100	0	60	0	0	0	0	0	0
0	63	0	85	0	83	0	59	0	73	0	74	0	73	0	66
50	0	0	50	0	75	0	80	0	0	0	50	0	0	0	0
0	50	0	0	1	60	80	0	0	20	0	0	0	50	0	50
0	20	0	60	0	80	0	30	0	30	0	40	0	0	0	30
0	0	0	0	0	60	70	0	0	0	0	100	35	0	15	0
0	35	71	51	0	90	0	0	0	35	61	79	0	10	0	19
0	100	0	100	0	100	0	100	0	100	0	100	0	100	0	100
5	68	92	84	69	21	4	4	5	61	4	3	6	53	4	54
2	0	0	58	0	60	0	64	0	0	51	54	0	0	0	0
30	50	40	60	0	50	20	0	0	60	0	80	80	60	50	50
0	72	0	66	0	77	36	0	24	69	0	44	88	68	6	67
0	80	0	0	0	0	0	70	0	90	0	0	0	50	0	50
0	65	0	40	0	30	0	90	10	20	0	100	0	50	0	40
27	86	0	67	0	56	56	52	13	37	0	20	0	0	0	0
0	10	0	10	0	0	0	45	20	0	0	70	70	5	0	0
7	0	6	52	3	2	6	74	2	11	4	5	5	4	5	4
0	51	4	4	0	21	13	48	0	17	0	50	0	21	0	26
0	60	60	87	9	92	13	90	2	8	0	90	6	1	0	0
50	60	50	90	25	80	80	1	1	1	1	5	10	1	1	1
0	100	0	100	0	100	0	0	0	51	0	0	0	50	0	61
0	55	0	90	0	100	0	0	0	55	0	100	0	50	0	40
100	65	0	85	0	70	80	80	0	65	0	80	80	65	85	65
1	94	6	95	0	91	3	77	2	100	0	96	6	91	0	89
0	99	0	100	0	90	0	99	48	99	0	0	99	50	75	50
1	75	1	75	1	80	1	52	1	75	1	90	1	20	1	80
0	71	0	39	0	67	71	91	52	45	0	65	81	0	64	21
0	75	0	74	0	54	0	77	0	84	0	0	0	62	0	65
0	100	0	100	0	0	0	100	0	100	0	100	0	100	0	100
16	80	2	65	1	64	1	70	1	68	1	80	1	82	2	85
0	20	0	15	70	50	0	0	10	5	0	0	10	0	0	0
36	12	28	57	2	64	9	4	3	18	35	29	5	2	8	2
100	100	50	100	0	100	100	50	0	100	0	100	100	80	50	76
40	80	20	80	0	80	60	70	10	70	10	100	70	70	60	20
0	93	0	80	0	74	100	0	0	85	0	100	51	0	0	73
10	15	0	75	0	30	0	60	0	10	0	70	0	5	0	10
50	75	10	70	10	50	85	0	0	0	0	70	80	15	80	10
0	100	0	80	0	75	100	75	0	90	0	90	36	85	5	80
0	100	74	56	0	29	0	70	0	100	74	33	0	100	0	100
5	0	4	80	0	82	50	60	50	0	0	80	40	0	10	0
45	76	50	71	8	58	71	68	8	10	14	53	59	9	11	13
0	20	0	61	0	27	0	19	0	31	0	0	0	0	0	0
0	80	0	30	0	40	0	40	0	60	0	40	0	10	0	20
52	5	5	6	5	0	52	85	0	3	0	72	34	5	8	8
0	100	25	40	0	25	0	0	0	0	0	100	0	0	0	75
0	59	0	95	0	98	0	60	0	55	0	0	0	36	0	22
0	0	0	85	0	46	0	82	0	0	0	84	77	0	0	0
0	100	0	100	0	100	0	100	0	100	0	80	0	100	0	100
0	4	28	63	0	57	7	0	0	0	0	0	10	0	6	0
32	95	0	94	0	95	66	69	6	65	7	78	55	15	67	39
2	95	2	85	2	90	30	80	1	70	1	1	1	90	2	94
0	59	0	100	0	100	100	0	0	0	0	100	100	0	53	0
50	100	27	85	3	4	0	23	71	66	5	2	2	91	2	62
100	24	70	36	100	100	100	100	74	11	19	100	100	9	96	37
80	66	0	91	0	100	40	30	0	70	80	90	0	80	0	60
15	70	63	87	26	100	35	25	6	0	0	80	17	55	0	18
6	71	0	31	0	71	3	7	0	65	0	50	0	40	1	40
13	69	29	90	11	82	50	82	19	91	5	60	3	92	19	87
39	89	22	75	0	69	61	88	0	96	52	76	58	69	64	62
5	15	0	20	0	40	5	40	1	5	2	15	10	0	5	0
2	67	0	1	14	62	90	5	0	76	11	0	47	43	86	24
10	0	0	0	0	50	0	50	0	0	0	0	0	20	0	20
0	15	0	30	0	35	50	20	0	16	0	70	40	10	20	15
14	33	9	69	0	83	29	60	0	33	0	34	17	11	0	17
27	20	10	46	24	64	16	52	10	27	18	60	16	43	21	52
11	27	0	39	0	3	5	4	4	43	0	26	0	0	0	0
7	5	7	30	10	50	11	24	8	10	6	66	20	10	12	9
14	76	79	96	11	77	78	8	8	71	5	80	14	68	8	79
0	19	0	19	0	9	0	29	0	8	0	13	8	10	0	0
16	59	0	58	0	38	0	42	0	54	0	58	0	22	0	11
16	70	70	100	0	60	75	60	0	30	100	0	21	15	0	20
0	100	0	100	0	100	100	100	0	100	0	100	0	100	0	100
68	73	20	40	32	70	60	27	34	19	32	66	47	37	65	30
65	0	0	0	0	15	20	0	0	0	0	20	20	20	0	0
0	20	0	100	0	69	69	0	69	0	0	100	69	0	69	0
0	80	0	95	0	80	0	50	0	60	0	100	0	50	0	20
1	75	1	100	1	100	86	1	1	79	1	45	13	53	53	56
1	100	35	95	0	85	0	95	1	100	20	0	0	95	0	80
0	41	24	84	0	100	10	100	0	24	0	55	0	0	33	0
0	95	0	95	0	95	0	0	0	95	0	0	0	95	0	95
77	61	61	48	0	88	9	32	0	0	0	60	0	10	10	15
0	0	34	60	0	50	21	0	0	0	10	25	20	0	12	0
99	0	0	22	0	48	0	0	0	0	0	53	0	0	50	0
25	90	90	85	0	0	0	0	0	85	75	25	0	60	0	30
0	100	0	100	0	100	0	0	0	100	0	0	0	75	0	50
30	10	67	25	0	0	90	1	0	0	10	100	88	0	87	0
20	65	36	60	0	85	60	55	30	65	0	60	70	14	19	63
0	10	0	20	0	40	0	0	0	10	0	10	0	0	0	0
39	70	0	65	0	78	37	84	0	68	0	64	62	68	59	68
71	25	80	75	7	73	73	0	26	18	50	58	100	0	80	0
80	0	0	25	0	65	50	75	0	0	0	100	50	0	60	0
30	95	40	95	20	70	0	1	15	75	10	80	30	90	0	85
14	83	10	94	1	45	16	53	1	50	5	51	6	5	3	24
4	90	1	32	1	1	1	96	1	87	1	1	1	66	1	68
23	40	7	90	0	19	80	74	1	1	4	79	44	86	43	26
5	100	20	90	80	100	40	66	5	100	10	60	20	100	6	100
54	13	0	78	0	100	70	50	11	0	0	80	75	15	74	9
70	0	10	90	0	90	23	85	0	15	0	70	30	0	0	0
19	14	6	55	56	36	12	72	2	42	6	70	0	89	2	77
76	56	0	51	0	56	0	0	0	19	0	8	0	0	1	10
0	10	0	90	0	80	25	0	0	15	1	0	10	15	0	8
0	90	0	80	0	100	50	40	0	90	0	80	80	90	50	85
0	0	15	30	0	20	0	0	0	0	0	80	10	0	0	0
0	58	0	33	0	70	0	62	0	0	0	50	0	30	0	29
0	100	0	25	0	40	5	0	0	50	0	25	0	80	0	0
60	40	13	9	9	60	22	20	0	0	30	63	60	20	17	12
8	15	7	59	8	72	10	62	9	34	14	4	23	8	25	3
17	18	25	72	0	86	89	84	7	5	6	60	84	11	89	8
82	3	23	52	3	100	100	72	3	8	7	100	78	4	50	9
22	79	15	34	0	85	0	75	17	100	16	68	6	74	7	68
0	20	0	5	0	50	0	20	9	19	78	50	0	100	0	7
0	20	0	30	0	44	25	0	0	0	0	0	0	5	0	5
5	100	7	100	0	73	76	55	5	22	23	64	61	100	26	100
5	80	30	90	0	10	0	70	0	0	0	0	0	0	0	0
88	43	44	48	56	76	90	40	5	49	77	6	20	62	57	18
80	95	75	90	5	60	61	25	5	99	5	15	73	80	67	80
0	10	49	48	0	100	73	69	0	0	37	65	0	0	0	31
4	99	3	49	68	86	3	84	3	100	2	3	2	88	2	99
26	64	6	80	0	73	31	36	0	71	0	46	10	48	16	57
100	89	0	100	0	0	0	0	0	0	0	100	0	100	0	100
0	89	0	50	1	68	17	81	0	59	50	2	3	25	6	74
0	70	0	80	0	35	90	95	0	20	0	90	13	40	30	25
0	75	0	25	0	0	0	24	0	75	0	0	0	74	0	74
78	85	49	100	0	97	98	0	0	85	0	87	89	82	89	84
80	100	0	85	0	90	75	100	0	100	0	75	50	80	50	100
56	87	13	96	1	90	100	0	0	83	1	91	91	43	86	61
0	95	2	10	1	15	2	35	1	95	20	40	2	95	1	96
0	38	4	55	0	83	0	62	0	64	0	0	0	45	0	44
0	95	5	50	0	0	0	95	0	100	0	0	0	0	0	20
5	30	20	0	0	0	0	0	0	15	20	80	0	17	0	20
0	20	0	50	0	50	30	20	0	5	0	70	10	5	0	3
1	1	1	70	1	50	1	35	1	1	1	75	1	1	1	40
0	58	0	81	0	100	65	0	30	29	28	22	0	50	0	68
75	100	0	50	0	60	0	0	55	75	0	0	0	30	0	0
63	90	81	8	7	7	6	79	3	93	15	55	15	69	8	96
1	38	1	21	0	21	15	57	0	29	49	2	0	17	0	19
0	90	0	60	0	75	0	90	0	90	0	0	0	30	0	90
0	24	0	66	0	83	0	1	0	0	0	55	0	0	0	0
0	60	0	75	0	80	0	80	0	50	0	0	0	60	0	15
0	0	0	0	0	100	54	75	0	0	0	100	0	0	0	60
0	62	61	87	0	58	37	0	0	60	0	91	0	49	0	61
0	13	5	20	5	20	0	5	13	33	9	33	0	7	0	0
0	100	50	100	0	75	0	80	67	100	0	0	5	100	7	100
0	30	1	93	1	70	1	100	1	100	1	75	1	20	1	30
10	90	6	90	1	15	2	60	0	12	0	17	0	46	0	46
70	75	84	55	16	80	70	20	17	81	80	52	77	70	50	69
0	100	0	100	0	100	100	50	0	50	0	0	0	100	0	100
0	33	0	59	0	71	71	0	75	37	0	20	62	0	0	0
1	44	3	81	2	30	0	90	1	21	0	49	0	8	0	0
34	5	3	3	4	3	3	55	2	2	0	75	0	0	0	0
0	99	0	99	0	10	0	12	0	99	0	13	0	90	0	99
10	68	78	74	2	17	100	0	1	80	3	100	86	36	50	42
0	80	50	100	0	100	0	0	0	0	0	100	0	80	0	67
40	60	50	100	0	100	100	0	0	50	0	0	50	15	60	30
13	46	1	71	1	81	49	23	63	27	1	100	36	29	6	35
0	85	0	0	0	0	0	27	0	63	0	0	0	63	0	44
1	100	24	100	0	51	1	85	26	89	1	95	1	100	0	100
10	51	10	80	1	70	60	20	1	21	2	40	40	8	21	34
0	75	20	60	0	10	0	75	0	70	0	50	33	43	0	20
0	39	0	80	0	100	0	100	41	55	0	64	0	45	0	56
0	77	71	68	0	96	0	28	0	59	0	100	4	20	0	16
60	86	1	100	5	70	100	3	1	3	4	4	50	10	30	1
27	40	18	90	4	11	5	17	0	45	6	0	0	32	0	59
60	81	0	70	0	0	0	0	0	80	0	0	0	81	0	87
28	63	1	61	1	93	54	71	0	1	0	85	1	71	0	36
10	0	0	0	0	41	25	30	0	0	0	50	2	0	25	0
0	19	11	30	11	10	10	40	10	40	50	40	0	9	0	15
0	0	0	75	1	70	0	0	0	0	0	30	0	0	20	25
12	83	18	71	0	68	51	0	0	90	0	64	36	90	13	84
13	80	70	70	15	30	30	30	20	75	60	85	75	85	25	60
0	0	20	25	0	75	0	25	0	0	0	0	0	0	0	15
50	80	15	100	0	100	80	0	0	0	85	100	85	11	79	0
0	60	31	78	0	94	12	0	0	36	12	15	1	40	2	33
0	30	40	40	0	50	0	50	0	30	0	100	0	30	0	30
0	81	0	91	0	95	90	99	0	91	0	100	4	85	4	91
34	42	30	74	0	66	51	0	0	35	0	60	0	30	0	23
3	69	5	58	3	61	25	17	22	39	62	15	4	49	7	58
17	80	0	75	0	90	75	0	0	0	0	80	0	20	0	30
10	1	27	0	54	1	60	1	1	0	4	0	0	0	0	0
20	38	73	58	5	27	37	15	19	1	21	48	40	19	25	31
0	0	7	10	20	15	0	43	8	10	22	85	0	16	0	0
74	28	0	34	2	19	100	20	11	45	0	100	100	6	100	100
58	25	49	90	19	10	79	47	15	0	19	30	100	0	100	0
0	100	0	100	0	100	50	100	0	100	0	0	0	100	1	100
40	85	73	74	53	94	62	62	32	13	23	95	67	6	47	70
0	30	0	0	0	83	0	19	1	0	0	7	0	0	0	1
5	53	25	60	8	81	41	53	0	67	0	62	55	25	0	13
26	68	66	80	0	77	1	1	1	49	1	78	1	1	1	15
1	75	1	100	1	80	1	100	1	65	1	75	1	30	1	40
50	85	2	100	2	80	90	90	2	95	2	90	2	85	2	85
3	19	4	17	1	21	1	18	1	1	1	1	1	1	1	1
5	90	50	100	0	95	10	70	0	95	0	75	0	80	0	100
64	14	15	34	15	62	47	63	72	30	34	11	32	6	28	19
24	18	1	100	0	100	100	0	0	0	0	100	36	1	30	0
14	65	14	50	15	24	10	85	12	80	10	12	16	79	13	53
13	6	27	63	2	53	81	39	2	4	10	25	81	3	69	2
50	72	12	15	6	94	15	74	35	81	29	48	18	24	21	36
50	60	30	40	0	20	50	0	0	40	0	0	0	30	0	30
2	91	3	56	1	94	1	97	1	67	2	1	1	1	2	93
0	70	0	12	0	50	0	70	0	70	0	98	0	70	0	100
0	63	36	31	0	49	1	10	1	55	1	2	0	16	1	19
2	100	1	100	1	100	2	100	1	100	1	100	1	100	1	100
48	34	29	57	15	31	11	38	51	12	4	77	33	15	16	13
0	25	0	70	0	80	60	0	0	0	0	90	0	0	0	0
0	100	5	50	2	90	0	90	1	95	1	40	1	100	1	100
100	100	100	100	2	100	100	3	2	100	2	100	4	100	3	100
0	100	0	80	0	100	0	80	0	0	0	0	0	100	0	80
30	50	100	100	0	60	50	100	0	0	35	0	0	0	20	30
100	100	0	100	0	100	0	100	0	100	0	0	0	100	0	100
56	100	4	100	3	100	97	3	3	100	2	97	96	95	96	96
25	20	0	20	0	40	0	10	0	0	0	30	0	0	0	0
4	6	49	77	4	100	12	100	3	96	5	85	87	100	100	100
20	79	0	81	0	82	60	85	0	62	0	54	0	66	0	64
1	1	32	58	1	100	51	1	1	1	48	23	1	1	1	1
70	1	60	33	1	1	1	100	1	1	54	70	1	1	1	1
0	41	0	20	0	37	0	31	0	26	0	11	0	32	0	31
18	55	40	26	4	33	12	52	4	1	3	42	5	54	6	60
21	80	30	100	0	92	72	77	2	77	5	67	80	100	59	86
0	40	0	10	0	70	0	50	0	40	0	0	0	35	0	35
13	5	18	12	22	5	2	42	67	1	74	75	29	1	2	1
0	25	0	50	0	0	0	12	0	1	10	0	0	0	1	2
11	70	91	42	12	35	1	0	0	20	49	0	0	0	0	0
10	69	13	64	0	80	12	90	0	79	0	85	34	34	5	42
20	0	70	0	20	40	80	0	0	0	90	90	50	0	30	0
0	39	5	75	3	72	26	97	2	33	15	72	58	29	0	25
3	66	0	75	0	68	0	58	0	61	0	0	24	15	26	59
60	25	20	17	60	20	40	68	74	5	5	75	80	25	66	22
0	65	20	50	0	35	75	0	0	50	0	10	0	30	50	0
100	40	6	20	51	28	7	17	7	100	100	14	13	39	7	35
15	20	40	85	0	80	60	15	95	10	30	45	80	15	55	10
0	30	5	0	10	0	0	0	0	30	30	15	0	15	0	14
1	100	83	99	0	79	80	99	0	99	78	69	0	99	0	90
49	14	0	57	0	83	93	0	0	4	0	90	94	14	5	0
32	13	11	75	8	100	19	60	43	62	7	85	72	56	57	40
0	15	0	65	0	70	0	54	0	10	0	20	0	5	0	0
51	36	4	19	1	43	100	23	10	28	1	95	4	24	50	11
40	52	100	100	20	61	40	81	10	60	81	100	11	30	11	30
0	20	0	50	0	73	29	73	0	0	0	67	49	24	0	0
100	70	60	80	40	30	70	0	0	0	40	60	100	50	60	0
20	0	10	5	0	10	5	15	0	0	5	0	0	0	0	0
0	30	50	30	0	80	50	100	1	25	70	80	70	0	70	0
5	2	1	7	4	9	8	8	2	2	2	10	5	3	5	3
18	58	19	33	40	47	24	29	14	38	8	69	5	55	19	60
0	26	0	10	0	0	0	15	0	20	0	0	0	15	0	10
4	30	30	15	3	80	3	80	3	37	23	84	2	20	2	2
54	44	9	90	20	100	90	50	21	29	0	95	95	41	71	23
60	22	13	100	16	83	59	14	1	2	1	74	62	2	78	1
1	80	55	55	10	65	1	80	1	1	1	1	1	1	1	1
10	100	50	90	3	11	40	100	10	100	80	80	50	90	20	90
0	70	0	0	0	0	0	30	0	50	0	0	0	30	0	20
23	73	57	100	60	73	90	19	54	23	18	83	75	30	77	66
55	50	8	41	0	0	0	55	0	0	0	55	0	43	0	36
0	100	0	85	1	95	100	100	1	100	100	100	50	75	75	80
0	41	3	18	4	3	32	3	1	16	0	25	29	25	36	14
0	40	0	75	0	100	100	1	0	0	65	0	0	1	1	0
0	14	0	0	0	0	0	1	0	13	1	0	1	10	0	10
50	80	100	100	0	100	100	0	0	100	40	60	100	80	100	80
0	100	0	100	0	100	0	0	0	100	0	0	0	10	0	66
0	75	0	80	0	85	0	50	0	90	65	90	50	25	50	45
0	100	0	100	0	37	0	50	0	100	0	0	0	100	0	100
0	0	10	100	0	80	30	80	0	0	0	80	70	0	60	0
40	60	5	50	5	21	17	3	1	16	66	100	4	22	5	72
10	63	0	22	0	22	92	79	0	0	28	0	0	0	0	12
1	21	3	100	2	48	1	100	1	70	1	20	1	100	1	100
19	40	0	50	0	80	50	0	80	0	0	90	90	50	30	30
10	25	53	40	39	51	67	33	1	12	15	1	30	1	21	8
9	0	27	14	0	29	43	0	6	0	0	52	63	3	66	0
0	63	16	67	0	64	100	94	0	64	0	62	0	68	0	61
28	100	6	100	15	100	66	69	25	100	13	75	100	82	2	100
80	0	60	0	30	75	100	0	0	10	100	0	0	0	0	0
10	0	0	70	0	90	0	40	20	0	0	0	0	0	0	0
0	43	0	79	0	83	14	43	30	19	17	0	7	19	0	43
0	100	0	100	0	100	0	100	0	100	0	100	0	70	0	100
0	90	55	80	0	95	0	80	0	85	80	20	0	20	0	70
32	10	17	90	18	90	49	80	80	20	10	12	64	7	67	13
0	85	14	0	0	0	0	22	0	0	0	0	0	85	0	35
14	75	35	49	0	50	11	50	0	42	11	27	0	5	0	6
2	70	5	30	1	3	4	80	3	70	4	1	3	30	4	30
20	60	2	65	3	70	1	72	2	66	1	37	2	50	2	60
0	100	0	90	0	0	30	70	0	90	0	91	0	70	0	70
0	42	0	48	8	22	0	68	0	44	0	28	0	35	0	39
0	30	0	45	0	70	40	40	0	0	0	50	40	25	30	0
74	100	3	100	0	98	51	58	11	100	17	52	65	98	52	81
0	50	0	25	0	80	75	0	0	0	0	80	0	0	0	0
0	50	0	90	0	100	79	50	0	0	25	0	5	5	1	0
49	100	75	100	0	100	90	0	0	100	0	70	60	100	0	100
26	39	32	61	6	16	59	0	1	0	0	32	34	13	19	0
29	1	62	11	65	62	19	63	1	1	15	1	63	1	87	1
0	0	0	75	0	70	100	0	0	0	0	100	75	1	70	0
50	100	0	100	0	100	0	78	0	100	0	100	0	100	0	75
10	9	5	35	74	38	52	0	0	0	0	24	35	0	18	0
0	80	40	60	0	60	0	80	0	80	0	0	0	90	0	80
1	90	1	100	1	100	1	50	30	1	1	1	1	60	1	30
47	100	0	100	8	100	0	100	9	100	9	89	11	100	9	100
20	80	75	65	15	70	10	90	1	90	50	20	15	80	10	75
0	100	30	100	0	50	0	25	1	100	1	0	0	100	0	100
0	47	0	62	0	37	0	73	75	21	0	0	0	0	0	0
59	100	37	21	0	50	8	81	4	100	7	82	5	71	16	87
7	92	68	8	5	5	5	68	4	93	70	3	4	91	4	90
1	100	1	100	1	100	1	86	1	100	1	1	1	100	1	100
40	0	30	90	29	90	50	0	0	75	0	80	40	20	40	5
0	90	70	80	0	60	100	100	0	80	0	30	0	50	0	50
0	54	30	0	0	0	0	42	0	28	25	0	0	12	0	12
0	60	0	100	0	75	0	0	0	55	0	0	0	25	51	50
0	70	0	30	20	50	0	20	0	90	0	1	0	80	0	60
50	76	5	5	5	6	6	87	3	77	3	4	5	4	4	3
0	95	0	15	0	15	0	60	0	95	0	70	0	70	0	95
0	33	0	84	0	90	0	48	0	0	0	0	0	11	0	9
40	100	70	85	15	90	75	20	10	65	11	60	79	65	89	70
0	45	0	0	8	20	1	15	0	0	0	0	0	10	0	10
50	100	50	100	0	90	90	80	0	100	0	100	80	60	60	60
28	100	56	100	0	100	28	100	0	100	0	100	52	100	0	100
0	100	10	100	1	20	30	30	1	30	10	10	1	60	0	30
0	75	0	95	0	85	95	0	0	5	25	42	0	0	0	1
76	86	60	85	0	34	50	52	21	75	14	50	13	80	50	43
0	52	0	70	0	73	0	60	0	20	0	20	0	0	0	0
74	77	0	97	0	97	77	0	0	53	49	34	0	23	0	44
0	4	99	51	2	88	92	33	4	2	5	100	2	2	3	2
100	0	19	79	2	27	100	0	0	0	10	88	100	0	100	0
50	49	1	1	1	1	1	1	1	50	2	1	1	80	1	75
0	80	0	80	0	50	20	40	0	60	0	50	20	60	20	60
0	100	0	100	0	100	0	0	0	100	0	100	0	100	0	100
82	88	21	82	21	84	82	79	24	79	69	85	81	83	80	83
0	62	61	66	0	77	0	57	0	69	59	65	0	17	0	16
0	100	0	100	0	100	0	0	0	100	0	100	0	0	0	50
43	77	0	94	0	97	74	53	0	56	0	48	0	0	0	0
65	12	10	24	7	61	12	48	10	10	5	56	10	16	11	17
0	82	60	97	2	50	98	11	7	82	11	68	65	91	69	71
1	65	20	80	6	85	8	1	1	66	1	1	36	29	6	50
18	0	0	70	0	52	14	0	0	0	0	9	35	0	20	0
0	65	0	80	0	60	80	50	0	0	0	99	60	0	72	11
1	0	10	15	26	50	0	20	0	0	10	1	15	1	15	5
30	10	10	10	10	50	70	10	5	40	3	50	85	40	50	20
0	70	0	15	0	40	0	20	0	5	0	0	0	18	0	4
0	30	0	80	0	80	0	10	0	20	10	40	0	20	0	35
3	35	0	60	0	70	30	80	0	25	0	95	35	15	30	20
50	80	5	70	5	70	50	90	50	50	5	80	5	60	5	70
5	100	5	100	75	100	5	5	5	100	5	50	50	100	5	100
0	50	0	50	0	75	50	50	0	0	0	50	0	0	0	0
40	80	50	69	0	81	69	68	0	72	0	74	62	67	31	53
0	90	0	0	0	0	0	20	0	90	0	100	0	90	0	90
1	100	1	100	1	100	1	50	1	100	1	1	1	50	1	60
7	100	0	92	17	80	18	0	18	100	19	77	15	100	19	86
15	70	40	90	5	50	5	20	1	45	10	90	40	65	30	70
0	15	0	51	0	22	0	54	0	0	0	0	0	22	0	25
0	48	46	28	0	38	39	46	40	0	0	66	54	0	0	0
1	100	1	1	1	1	1	99	1	99	1	1	1	85	1	1
89	51	0	44	0	38	90	0	0	33	0	64	45	24	70	0
0	5	10	10	5	60	0	0	0	0	0	0	0	0	0	0
21	24	22	11	6	0	0	1	0	1	0	0	0	0	0	0
0	20	0	100	0	50	0	50	0	10	0	50	0	10	0	21
13	59	69	73	20	88	0	40	0	0	0	0	71	0	0	20
0	100	0	100	0	0	0	100	0	100	50	100	0	100	50	100
0	80	10	100	0	100	0	80	1	80	0	10	1	99	0	80
100	99	99	99	1	50	99	1	1	99	99	1	99	99	99	99
80	90	0	100	0	100	100	0	0	50	0	100	100	25	100	0
0	75	6	85	6	6	6	50	50	75	100	90	8	60	7	70
0	0	0	30	0	40	35	0	0	20	0	50	10	0	0	0
45	16	25	50	40	70	46	24	14	11	58	47	54	12	37	17
1	29	0	50	0	0	0	30	0	0	0	25	0	0	0	0
30	60	0	50	0	30	0	30	0	60	0	0	0	40	0	40
11	87	10	50	0	31	12	66	9	92	72	100	23	100	8	63
0	27	0	65	0	37	0	64	0	31	0	82	0	24	0	28
7	69	84	56	4	78	3	30	4	82	5	35	3	62	3	46
0	13	0	32	0	17	0	37	0	59	0	0	1	59	0	53
0	35	0	45	0	0	0	50	0	0	0	10	0	15	0	0
0	71	0	32	0	16	0	32	0	62	0	63	0	71	0	86
0	80	0	80	0	50	10	0	0	80	0	20	0	70	0	50
6	75	52	65	6	7	5	80	7	95	5	6	7	90	7	97
0	80	50	80	0	60	1	1	2	50	2	1	1	10	2	25
0	0	0	0	0	0	20	0	0	0	1	1	20	0	20	0
30	100	0	100	0	100	30	50	26	100	0	100	50	100	30	100
50	100	100	100	0	100	0	100	0	100	30	50	46	77	0	100
18	80	2	75	0	85	40	60	0	55	5	75	50	10	50	15
0	94	82	100	0	0	16	0	1	65	0	76	56	33	6	0
30	14	42	77	8	44	40	0	0	0	0	0	18	0	40	0
0	20	20	60	0	40	0	20	0	0	20	0	0	0	0	10
10	1	3	3	1	1	1	1	0	0	1	0	1	1	1	0
5	52	29	99	84	91	94	9	62	35	1	100	100	18	50	60
0	64	0	75	0	70	63	78	0	62	20	78	69	33	64	17
50	37	18	93	20	74	81	34	4	11	9	83	87	7	49	4
100	0	100	53	35	21	100	0	84	0	100	50	100	0	100	0
1	1	1	1	1	28	34	1	1	1	1	35	24	1	13	1
0	80	0	100	0	100	90	50	50	70	0	80	80	39	70	71
42	100	65	43	0	68	31	74	0	84	0	100	24	100	0	100
0	100	0	100	0	50	100	100	0	100	100	0	0	100	0	100
30	91	39	86	18	73	78	5	16	15	3	57	13	11	53	14
0	30	0	100	0	40	0	0	0	19	0	40	0	0	0	0
54	26	33	34	49	27	42	41	39	29	28	51	43	38	52	36
0	65	0	79	0	56	48	88	0	69	0	37	0	44	0	32
0	75	14	50	1	61	0	20	0	60	0	61	0	57	0	61
66	39	36	15	12	19	25	22	22	71	13	25	10	10	4	15
0	100	15	50	20	35	0	35	15	100	10	50	0	100	0	100
8	23	1	49	1	100	77	86	6	4	2	70	43	26	11	45
8	84	8	4	6	4	100	4	6	77	6	9	2	68	4	61
0	75	40	100	0	100	0	60	0	100	0	75	0	60	0	100
36	86	78	100	0	94	32	60	0	75	9	18	0	45	0	30
0	0	0	20	0	15	40	85	0	0	0	20	0	5	0	0
70	0	20	85	0	100	100	10	0	0	0	100	100	0	100	0
73	73	20	81	21	82	63	61	32	23	0	70	51	36	69	59
0	86	0	10	0	0	0	80	0	0	0	77	0	90	0	89
0	100	0	100	0	100	0	100	0	89	0	80	0	89	0	96
70	31	0	86	5	98	74	2	38	0	32	58	37	30	8	4
2	86	1	85	0	67	0	0	0	4	0	88	0	27	0	53
0	20	10	5	5	0	20	0	15	10	5	70	25	60	25	10
0	100	0	57	0	62	0	100	0	100	0	40	0	55	0	43
5	84	54	78	8	59	4	72	5	52	35	89	5	47	8	48
30	0	0	75	0	100	30	14	0	19	0	5	25	0	10	0
0	25	15	10	1	55	57	9	1	12	20	19	38	5	37	16
81	16	6	82	5	100	68	5	6	10	4	91	52	0	52	5
0	70	80	60	0	20	0	80	0	40	0	30	0	30	0	60
100	66	0	100	0	100	71	0	0	0	0	0	63	51	79	67
4	24	0	38	0	54	0	34	0	14	0	32	0	0	0	21
5	100	6	86	6	52	5	2	6	77	4	49	9	58	6	100
0	0	0	26	0	45	13	43	0	0	0	54	0	0	0	0
27	85	0	100	0	85	55	23	20	0	31	100	0	0	0	0
4	5	3	0	0	64	52	0	0	0	0	0	0	0	0	0
25	5	2	75	1	70	20	5	0	3	30	30	40	3	40	0
0	55	36	51	0	71	63	58	24	0	0	80	65	40	23	37
0	0	27	96	0	98	0	94	0	0	59	25	0	43	0	37
2	85	5	30	0	15	2	2	1	85	1	1	1	80	2	85
0	100	70	100	10	100	78	0	8	100	100	100	16	100	7	100
2	42	3	89	2	71	73	12	6	13	8	56	9	4	5	20
98	98	97	97	98	97	97	96	96	94	96	94	93	96	97	97
93	98	0	52	1	78	69	1	0	97	0	85	73	5	25	15
30	60	4	60	0	70	10	80	60	53	3	70	50	50	48	34
0	25	0	0	0	20	10	0	0	25	0	0	0	18	0	16
11	14	26	11	6	11	35	14	8	6	12	59	0	31	31	0
1	50	1	100	1	95	1	1	1	25	1	70	1	10	1	10
6	18	53	1	31	10	25	5	0	18	20	33	55	0	11	4
10	100	0	0	32	46	0	64	8	100	11	0	0	77	19	92
5	12	3	18	1	1	17	1	4	6	5	10	4	13	5	3
65	81	20	60	8	76	100	10	8	61	7	70	55	74	75	75
45	42	14	75	6	13	35	6	4	35	15	47	100	5	23	37
1	1	0	1	1	0	1	0	1	0	0	0	2	0	0	0
82	59	55	96	9	89	91	80	14	16	54	46	91	21	94	15
0	70	0	67	0	6	0	25	0	58	0	0	0	12	0	57
10	20	0	35	0	75	60	15	0	30	0	60	35	0	30	15
0	78	0	85	0	60	20	40	0	15	30	85	10	40	0	55
1	56	0	36	0	61	0	0	0	0	0	53	0	39	0	36
6	3	6	78	2	4	4	72	7	12	6	32	27	67	5	79
0	54	83	47	0	0	0	0	0	50	16	0	0	0	0	0
48	27	0	100	0	100	70	0	0	100	0	100	75	31	23	100
0	0	20	100	0	100	61	0	0	0	0	41	50	0	50	0
0	55	0	60	0	60	0	0	0	50	0	70	0	40	0	50
0	84	0	89	0	85	50	77	1	77	0	83	0	83	0	78
73	0	51	0	36	85	64	0	0	0	0	95	79	76	59	0
50	0	35	35	0	70	50	0	0	0	0	100	50	0	0	0
1	60	1	1	1	1	1	100	1	60	45	1	1	15	1	15
0	20	69	80	10	30	90	50	35	10	19	90	20	15	10	51
81	91	100	100	19	30	100	0	100	0	100	90	100	0	100	0
2	74	1	67	1	67	1	64	1	62	3	7	3	58	3	58
0	70	0	40	0	0	0	90	0	60	100	0	0	30	0	75
0	0	0	50	0	40	0	0	0	0	64	32	0	0	0	19
0	22	20	31	4	77	5	37	0	0	0	0	5	0	0	0
0	70	0	66	0	80	38	67	0	14	0	68	0	26	24	6
0	85	0	100	0	1	0	90	1	95	0	75	0	55	1	100
0	60	0	90	0	90	70	90	0	29	10	10	0	70	0	50
0	90	10	90	0	85	0	0	0	90	0	0	0	90	0	90
0	100	75	75	0	100	75	0	0	100	0	25	0	50	0	75
100	46	28	43	20	72	12	39	21	19	22	78	22	63	21	73
0	0	0	20	69	100	0	85	0	41	0	20	0	10	0	10
15	38	35	53	2	35	64	1	1	8	1	62	20	4	65	48
0	100	10	60	0	76	71	0	0	100	40	0	0	0	0	29
29	100	6	100	2	81	64	15	13	100	0	21	56	72	26	86
60	80	10	100	5	100	100	0	0	67	22	81	96	3	93	7
20	50	0	70	0	75	0	50	0	40	0	1	0	20	0	10
0	20	0	25	1	50	0	70	0	20	0	80	20	10	0	10
70	14	1	1	1	1	1	95	1	1	1	1	1	1	1	1
0	80	0	55	0	52	0	0	0	0	0	100	60	0	0	0
0	45	1	20	1	100	1	50	2	10	1	75	2	2	2	15
63	100	65	100	57	82	86	93	4	100	0	100	93	100	74	100
0	12	17	23	4	80	69	49	1	9	0	96	26	15	93	9
93	70	66	98	87	99	22	30	45	5	13	16	32	15	19	42
0	20	30	10	10	25	20	25	0	10	10	80	50	20	10	20
66	78	42	86	55	88	88	79	10	72	71	78	38	47	43	62
0	60	1	50	1	50	1	1	1	50	1	90	1	45	1	45
1	75	30	10	1	50	1	1	1	80	1	60	2	65	1	50
30	70	20	50	10	75	45	70	75	30	5	95	90	40	50	60
0	50	25	70	0	70	60	100	0	35	10	75	0	25	9	15
100	70	0	100	0	100	70	0	0	60	0	100	70	0	70	0
0	17	0	30	0	34	0	28	0	0	0	85	25	0	0	0
100	30	100	100	80	100	100	1	100	1	80	1	100	50	100	50
100	91	10	61	60	46	22	58	55	88	6	9	33	81	33	79
0	0	0	0	0	32	46	52	24	0	0	53	0	0	0	0
0	24	52	16	0	50	51	0	34	0	8	50	0	0	0	0
20	0	45	88	0	99	73	99	9	0	35	0	29	0	0	0
79	69	52	83	70	88	82	22	32	56	12	100	73	67	59	60
10	40	0	70	21	37	0	86	100	19	22	0	10	69	4	88
0	95	0	100	10	100	100	70	5	85	40	85	0	100	70	100
2	100	1	100	1	1	20	74	1	93	2	85	5	100	14	100
0	100	0	40	0	70	0	70	0	100	0	20	0	100	0	100
75	0	85	60	0	50	100	0	0	0	0	75	50	0	80	0
25	1	65	90	15	40	82	20	70	1	90	15	60	12	85	0
0	35	0	100	0	75	59	0	0	84	0	100	0	64	0	70
75	50	100	81	45	100	66	51	14	48	70	70	67	33	55	50
0	74	0	0	0	0	0	28	0	54	0	0	0	44	0	54
10	45	31	100	2	73	4	4	4	55	2	4	0	0	0	0
1	2	4	26	4	66	1	40	0	0	22	71	0	8	5	13
8	31	5	74	5	74	69	4	3	4	2	80	42	71	2	4
3	91	4	4	25	5	4	78	6	81	84	62	5	66	6	59
0	13	0	55	0	100	89	56	58	12	0	99	0	0	79	53
18	91	89	0	86	0	94	0	80	69	82	79	93	0	83	0
0	90	0	90	0	69	1	1	2	58	1	89	2	72	0	51
1	1	1	1	1	100	75	1	1	1	1	100	50	1	20	1
0	70	0	100	0	93	55	0	0	70	0	0	0	69	0	100
9	38	0	66	0	91	49	69	0	54	0	46	0	65	0	66
0	15	0	25	8	30	0	25	0	21	0	0	0	14	0	10
0	40	0	70	0	70	80	40	0	0	0	0	0	0	0	10
2	100	2	56	2	23	3	100	5	100	5	100	50	80	5	100
21	21	18	43	13	18	13	49	8	39	14	0	0	22	0	32
100	100	0	100	0	100	100	100	0	100	0	0	0	100	0	100
3	2	2	3	4	21	3	3	4	4	3	25	3	2	2	2
3	34	0	100	0	81	0	100	0	17	0	54	0	24	0	24
0	50	0	22	0	16	12	79	73	38	0	28	58	5	44	7
40	50	60	70	5	59	37	53	8	24	83	11	10	41	13	43
30	11	11	23	0	19	15	16	0	1	0	0	0	0	0	0
24	45	2	74	1	70	0	50	79	2	65	47	22	61	39	75
0	26	0	28	0	42	0	58	0	6	0	7	0	3	0	3
3	86	84	85	3	100	92	54	3	84	8	38	10	84	15	91
0	35	1	40	1	25	0	0	1	10	0	25	0	10	0	0
0	100	40	100	0	100	0	100	0	100	0	0	0	100	0	100
18	76	7	91	4	39	8	74	3	41	5	80	3	62	7	80
3	34	3	31	4	71	4	0	3	3	3	60	2	4	6	3
30	100	16	100	6	100	6	100	3	100	41	28	30	50	21	51
0	100	0	100	11	100	100	64	0	100	0	99	53	100	45	100
75	50	69	74	25	85	50	30	2	0	0	37	74	0	15	0
9	87	12	89	13	49	0	75	3	84	18	37	7	60	6	83
0	100	0	98	1	80	50	0	0	0	0	68	80	30	20	95
0	100	1	40	0	70	0	0	0	100	0	0	0	70	0	75
40	100	30	100	60	100	80	75	0	100	50	40	89	90	80	95
30	10	0	60	9	70	26	79	0	0	0	70	0	5	0	17
15	25	5	30	5	75	40	5	5	5	5	95	65	5	40	45
1	0	0	46	15	87	66	8	0	0	0	28	51	0	72	20
1	90	1	60	0	0	0	100	1	90	0	100	0	0	0	90
50	50	50	100	30	100	50	50	50	0	10	50	50	1	50	1
0	46	0	40	0	8	1	28	1	17	0	0	1	14	0	10
50	1	0	25	0	93	50	0	50	0	0	50	27	0	20	0
60	90	0	50	1	70	1	1	1	33	1	75	33	50	1	33
9	71	1	82	2	66	26	85	7	90	7	77	9	37	10	45
0	0	0	50	0	80	30	35	0	0	0	50	0	0	0	20
69	2	56	36	1	100	2	65	3	2	2	3	3	3	3	2
3	68	3	66	3	66	5	54	3	67	3	33	2	64	2	67
0	25	51	70	5	80	5	80	0	15	80	75	10	0	0	15
0	87	0	20	0	72	0	57	0	77	0	91	36	10	27	5
0	40	12	88	11	100	70	64	0	32	0	85	52	31	49	42
24	50	0	36	0	80	0	0	0	0	0	45	0	40	0	25
3	51	49	68	27	98	61	13	10	11	11	86	74	5	37	8
0	0	16	9	0	25	40	0	0	0	7	70	0	0	10	0
0	100	0	100	0	80	30	70	0	90	0	70	0	30	0	40
58	33	22	90	0	82	20	100	56	30	9	81	76	24	23	21
39	10	100	100	75	90	85	100	10	15	60	5	100	0	65	90
10	90	0	95	1	95	1	90	0	95	2	90	1	90	0	100
15	3	3	52	1	53	1	10	6	3	0	48	0	0	0	1
0	92	0	95	0	0	5	91	0	11	25	100	0	25	0	30
0	17	0	82	0	100	49	0	0	0	0	0	62	28	0	0
36	32	43	100	10	75	35	14	3	20	80	72	50	35	23	25
10	40	25	9	6	31	6	4	3	21	37	4	6	39	2	1
80	80	0	100	0	100	90	70	0	80	0	90	80	71	70	80
28	64	47	100	6	85	41	9	8	11	5	58	50	4	50	7
70	80	0	60	40	0	50	0	0	4	0	49	50	100	0	85
94	77	8	78	47	86	95	65	2	75	2	95	96	70	89	79
80	0	55	100	49	100	100	0	40	0	35	70	40	40	45	20
69	30	15	16	51	83	60	79	17	18	78	65	11	13	30	48
0	85	0	85	0	50	0	75	0	0	0	0	0	80	0	80
85	75	5	35	5	85	10	10	5	20	5	85	60	40	50	20
100	0	49	71	5	59	100	5	6	1	3	6	5	1	0	2
1	91	82	100	0	100	1	62	51	62	69	76	61	25	3	43
17	35	12	65	1	52	66	79	19	56	19	100	14	16	31	20
20	100	0	100	0	100	40	1	0	100	90	1	1	0	0	70
4	37	35	7	54	55	27	13	5	5	4	77	46	44	42	8
8	53	70	28	19	43	42	17	6	46	100	31	11	13	15	8
0	40	0	0	0	0	0	30	0	40	0	0	0	21	0	20
0	35	35	1	1	2	2	34	0	32	0	0	0	0	0	25
47	70	10	10	0	0	0	90	0	80	0	50	0	90	0	70
10	1	10	40	0	90	5	1	0	1	0	5	0	1	0	1
90	45	79	70	9	98	45	100	58	18	85	64	35	0	11	0
0	80	80	90	0	100	60	80	0	0	1	70	50	50	50	0
0	30	0	66	0	85	0	30	0	5	0	15	0	5	0	5
0	99	0	99	1	61	0	99	0	99	0	99	0	99	0	99
7	11	37	71	25	100	78	83	0	5	11	87	13	45	10	18
22	59	5	90	6	87	9	35	4	87	6	5	7	70	5	49
0	100	21	64	3	7	66	2	3	1	1	86	100	3	100	3
0	80	0	71	0	0	0	0	60	51	0	72	0	0	0	0
0	100	3	50	2	100	3	2	1	100	1	62	1	100	1	100
0	80	0	20	0	70	20	90	10	90	20	5	10	60	5	20
60	75	35	100	27	90	76	100	0	65	0	52	36	75	70	30
0	39	60	63	0	70	0	34	0	38	12	0	0	0	0	0
59	100	74	95	0	30	0	0	0	100	0	65	0	100	0	100
0	27	55	100	9	100	0	52	0	0	0	100	3	1	2	60
1	15	1	12	1	11	1	28	1	1	4	13	1	1	1	14
0	75	0	75	0	75	0	50	0	70	0	60	0	65	0	35
59	0	5	0	0	68	27	5	0	12	0	0	3	4	0	2
0	60	0	43	0	70	0	0	0	50	1	20	0	40	0	40
0	20	0	0	0	0	0	0	1	1	0	0	0	0	2	49
5	65	0	100	0	95	55	88	0	15	0	92	55	75	70	75
59	13	54	61	21	62	80	6	10	9	70	69	76	22	73	13
0	95	0	85	0	100	0	85	0	95	0	0	0	95	0	95
0	74	0	67	0	0	0	0	0	57	0	44	0	40	0	0
0	25	0	20	0	20	0	25	0	20	10	20	0	25	0	25
30	4	6	74	5	49	3	67	6	6	6	52	5	6	5	40
0	100	0	0	0	0	0	100	0	100	0	100	0	100	0	100
32	0	0	66	0	66	81	0	0	0	70	26	48	0	54	0
5	94	15	80	20	50	90	100	25	100	20	2	2	100	1	100
100	41	50	100	66	100	100	50	0	0	0	100	100	0	70	30
0	60	0	70	0	79	0	81	0	70	54	100	0	62	0	73
0	25	17	45	13	70	0	29	0	20	27	100	0	30	0	36
3	25	2	8	6	3	2	2	4	3	4	60	5	38	6	21
40	69	13	87	6	88	44	49	4	83	0	69	10	77	24	49
16	0	0	90	6	100	5	0	0	0	60	75	20	0	5	55
50	10	1	2	2	49	68	50	0	0	0	100	10	3	0	0
0	1	42	60	1	86	77	0	1	1	1	65	23	1	1	1
25	40	70	100	5	85	45	70	15	80	5	90	60	50	35	60
0	0	20	100	0	30	60	0	0	0	15	20	0	0	0	0
1	39	1	60	1	50	1	1	47	1	1	40	1	27	1	1
28	77	5	85	0	17	37	86	1	32	52	86	85	81	45	67
0	70	0	85	25	80	0	75	0	67	60	50	0	72	0	34
0	40	0	60	0	29	11	81	8	55	8	35	0	41	0	61
20	80	50	94	0	85	25	0	0	0	0	80	4	10	0	30
1	49	2	100	2	100	2	100	1	52	1	100	1	53	1	52
30	20	70	4	21	6	20	5	20	10	20	6	29	5	31	6
24	62	1	36	34	0	0	38	0	37	0	75	0	41	0	43
9	78	7	100	10	49	12	68	9	21	49	9	8	60	11	59
0	5	3	54	0	42	27	0	0	0	0	30	15	0	0	0
50	60	0	90	69	72	13	0	0	0	50	75	75	10	10	0
1	25	10	51	0	31	3	4	3	1	5	20	5	20	9	11
100	100	0	100	0	100	100	100	0	0	0	100	0	100	0	100
84	85	40	93	5	89	86	48	0	13	26	92	100	14	100	25
13	35	0	0	0	0	0	45	0	0	6	0	0	33	0	21
0	70	0	100	0	30	0	25	0	85	0	40	0	100	0	100
58	0	56	100	62	58	25	0	0	0	0	60	100	0	60	0
66	27	27	61	57	76	10	12	75	10	15	73	12	51	35	30
0	36	0	100	0	100	0	69	0	19	0	100	0	53	0	53
0	29	0	100	0	100	55	100	0	55	0	100	21	15	42	22
0	75	0	100	0	100	0	30	0	60	0	30	0	100	0	90
1	81	1	87	0	65	0	58	0	25	0	100	0	28	0	0
0	76	0	71	0	83	0	0	0	0	0	74	20	0	0	0
30	10	35	10	5	80	82	30	50	0	5	80	11	40	19	39
5	96	20	94	3	67	74	83	4	89	14	64	2	92	3	92
50	80	0	100	0	100	41	95	0	70	0	100	40	81	41	85
71	21	0	80	0	85	70	0	75	0	72	80	60	0	0	0
50	100	16	100	2	100	54	80	2	0	0	100	40	23	41	0
74	34	0	3	3	99	71	72	11	68	2	96	55	85	63	85
100	52	83	100	100	100	100	100	67	65	25	100	100	99	100	97
10	20	70	100	10	100	30	50	0	15	100	100	0	30	0	10
0	49	0	85	0	100	100	100	0	0	0	100	0	0	0	57
2	100	100	100	0	100	100	100	0	100	100	0	0	100	0	100
6	80	0	50	0	60	0	70	0	80	0	0	0	90	0	80
0	65	0	100	0	100	25	41	0	0	1	40	0	0	0	19
30	80	18	32	9	0	9	8	8	75	7	100	11	17	31	70
50	14	49	62	5	87	50	71	36	8	15	51	69	5	59	12
10	80	10	100	1	50	10	20	0	80	0	10	10	50	10	50
0	42	0	41	0	15	0	0	0	46	0	17	0	38	0	33
70	48	5	22	1	73	58	9	1	23	2	65	62	2	65	11
0	100	100	100	0	100	100	0	0	100	0	0	0	0	59	100
0	36	0	24	0	46	0	0	0	0	0	30	0	12	0	13
79	32	90	81	57	85	62	80	15	10	74	53	59	30	37	13
28	16	13	22	0	14	0	0	0	0	15	7	0	10	0	6
15	70	52	11	0	0	51	0	10	30	69	81	70	69	67	0
0	0	80	50	0	50	0	100	0	0	80	85	0	0	0	0
0	80	0	82	0	89	78	0	0	75	0	76	71	78	71	71
0	33	0	45	2	51	0	43	0	10	0	51	15	23	0	9
0	80	0	80	0	25	0	75	0	80	3	70	7	65	1	85
35	10	0	0	0	80	60	60	20	10	0	60	20	0	10	10
0	0	0	0	0	0	0	63	18	29	27	1	0	1	1	14
89	1	80	20	0	0	100	0	0	0	0	20	100	0	100	0
39	74	53	85	89	96	18	35	39	34	38	62	60	48	48	44
15	0	20	5	0	60	70	0	0	0	0	100	5	0	5	0
9	40	0	70	0	50	0	20	0	5	6	33	7	0	0	10
24	5	24	12	32	21	25	1	30	26	8	47	19	25	19	22
100	77	66	97	60	100	66	3	61	34	63	100	100	24	100	44
0	1	14	19	0	0	0	25	0	0	9	79	0	0	0	0
20	20	0	30	0	40	0	0	0	0	10	0	0	0	0	5
0	20	10	45	0	60	0	60	0	0	0	65	0	0	0	0
0	82	1	0	0	0	0	65	1	73	0	2	0	43	0	60
59	11	9	50	3	91	60	1	1	10	1	25	20	1	25	2
0	29	0	36	0	55	0	57	0	14	0	86	0	13	0	21
1	90	1	66	1	1	1	77	1	53	1	52	1	89	1	75
0	49	0	0	0	0	0	70	0	30	0	0	0	25	0	4
90	60	50	100	0	100	80	100	40	40	20	100	81	70	70	60
0	31	0	79	0	42	0	0	0	0	20	50	20	50	0	30
0	0	0	15	0	30	0	25	0	5	0	15	0	1	1	0
0	15	0	5	0	5	0	15	0	0	0	20	0	0	0	3
0	12	33	27	0	40	50	15	0	15	0	69	56	11	13	17
0	0	0	9	10	48	0	0	0	27	0	16	0	0	0	15
0	0	0	81	0	80	85	84	0	11	0	82	67	0	72	0
20	0	0	50	0	82	74	0	0	0	0	100	0	0	0	0
0	40	0	38	3	0	71	53	0	7	0	72	0	11	1	12
76	64	1	47	1	12	64	1	1	39	1	48	1	29	20	19
0	44	31	21	1	68	11	70	5	21	25	2	17	21	25	3
24	12	33	3	0	27	0	0	0	1	23	38	54	0	66	0
0	88	28	87	0	81	20	0	0	91	0	91	6	84	0	100
69	14	47	12	24	27	59	10	4	8	26	26	62	13	60	4
10	30	22	30	10	50	5	40	0	26	0	20	10	30	9	12
9	88	28	10	0	9	5	100	4	76	9	11	0	60	0	10
0	0	66	100	0	100	0	0	0	0	0	100	0	0	0	16
0	50	0	63	0	16	70	24	0	34	0	73	57	37	63	30
11	61	5	69	0	86	55	0	0	52	6	62	53	30	53	19
0	0	10	0	10	15	100	0	0	0	0	100	80	1	80	0
0	75	59	75	68	99	74	71	86	33	0	99	76	24	85	19
0	39	0	17	0	20	0	70	16	44	0	11	16	42	0	50
0	89	0	95	0	87	0	34	1	71	1	94	0	74	0	55
8	39	2	34	0	48	40	0	0	51	0	86	28	15	5	15
30	90	90	77	70	93	73	79	22	74	24	69	70	88	20	73
36	41	0	26	0	70	40	0	0	0	1	55	0	1	7	40
25	50	0	32	0	50	50	50	0	50	0	10	5	0	5	25
0	32	0	2	1	18	0	33	1	0	0	75	1	17	0	38
35	50	1	100	1	100	40	55	1	1	1	80	50	15	40	40
0	100	0	74	1	20	1	70	1	100	0	1	0	100	1	100
48	46	46	40	3	65	56	65	8	54	57	98	75	27	37	29
0	70	0	75	0	57	0	0	0	60	0	24	0	50	0	68
2	90	2	90	0	86	0	76	0	83	77	0	1	1	1	39
0	60	0	40	0	0	0	70	0	20	20	20	0	20	0	30
1	100	100	100	100	100	100	100	1	100	1	100	100	100	100	100
0	100	49	100	81	100	46	83	0	52	96	0	0	54	0	85
0	50	0	50	0	70	20	35	0	64	45	71	19	50	0	70
13	5	6	52	5	6	5	5	85	53	6	77	5	75	6	50
0	90	0	100	0	92	89	62	0	87	0	0	0	0	0	47
0	62	0	63	0	27	36	23	0	21	0	90	33	0	21	22
0	100	51	78	0	70	0	0	0	60	0	100	35	50	20	67
40	40	50	50	60	60	70	0	70	30	40	80	80	20	70	0
1	40	17	77	2	48	60	39	3	44	12	39	55	38	46	17
46	70	11	80	0	70	75	0	0	48	0	78	57	62	66	45
1	20	11	0	20	30	10	5	7	30	0	40	20	10	10	5
0	40	50	0	100	0	10	30	0	80	10	0	0	100	40	70
0	100	0	0	0	0	0	100	0	100	0	0	0	100	0	100
100	100	1	100	1	80	50	90	1	100	1	96	85	100	90	100
0	30	0	1	0	0	0	0	0	0	0	20	1	20	0	0
0	100	0	99	0	80	0	80	0	90	0	50	10	99	0	80
1	66	67	81	24	88	72	1	65	74	0	74	50	65	0	63
16	53	58	61	6	63	7	69	58	72	12	62	6	67	21	73
83	0	92	0	0	0	75	0	0	0	0	93	94	0	89	0
86	36	88	94	31	98	90	2	3	30	50	97	98	39	97	53
0	0	0	61	0	51	41	0	0	0	0	100	81	0	81	0
20	30	10	40	10	20	40	0	0	10	0	60	60	10	60	5
1	9	22	33	0	33	29	0	0	9	0	56	46	11	42	10
5	6	5	32	5	48	83	3	4	7	7	69	29	4	9	41
6	43	3	81	3	58	1	50	1	26	2	74	2	31	3	31
0	39	24	48	0	23	0	36	0	20	0	72	0	21	0	29
0	32	0	35	0	99	0	75	0	44	0	63	0	56	0	69
0	20	10	0	5	15	0	5	5	0	0	51	0	0	0	0
0	100	0	60	0	60	0	60	0	100	0	40	0	100	0	100
0	0	0	92	0	93	0	61	1	0	85	0	0	0	0	0
0	100	0	49	0	0	0	0	0	100	0	100	0	100	1	100
0	5	1	7	0	0	5	5	0	3	1	5	8	3	0	4
0	20	0	29	0	40	0	31	0	12	0	22	0	0	0	0
0	68	55	74	0	95	85	85	0	52	5	90	90	26	85	80
0	44	24	48	0	50	71	0	0	30	32	19	1	0	0	0
43	1	2	50	36	3	42	3	3	3	1	23	36	2	36	1
0	80	6	95	62	90	0	53	0	51	0	87	0	64	21	82
0	30	50	98	0	100	90	0	0	20	0	100	30	20	20	20
11	43	0	78	7	88	92	40	65	9	4	2	84	16	89	18
0	30	0	35	0	35	0	40	0	15	0	10	0	15	0	10
0	100	0	100	0	100	100	100	0	100	0	100	100	51	100	100
0	50	70	71	0	90	15	65	0	51	25	60	10	11	0	25
4	84	0	69	3	72	0	22	0	100	0	100	0	86	17	87
0	40	10	30	0	50	30	0	20	20	0	20	30	20	10	30
0	70	0	0	0	54	70	0	0	50	70	71	0	70	52	80
11	0	9	0	0	2	0	13	0	0	8	0	0	0	0	0
0	40	20	40	0	30	20	0	0	40	0	30	0	20	0	30
0	0	0	51	0	59	50	57	31	0	0	30	30	13	31	0
0	0	10	10	0	10	40	10	0	0	0	75	10	0	40	0
52	87	10	89	0	87	56	0	0	0	0	36	7	0	0	0
0	0	0	50	0	29	0	69	0	0	0	100	0	0	0	47
0	15	0	40	0	70	0	85	0	20	0	80	0	25	0	25
0	55	0	56	0	56	0	57	0	47	0	52	0	13	0	4
25	0	1	100	0	100	0	1	1	1	0	0	1	1	0	50
15	0	0	65	0	78	0	0	0	0	0	66	0	26	28	28
0	100	0	0	0	75	0	100	0	100	100	100	0	100	0	100
67	10	50	55	20	76	78	0	50	0	35	73	80	8	11	0
50	22	0	87	28	90	27	100	0	0	0	94	27	27	5	1
0	0	66	80	0	0	0	50	1	0	75	50	0	1	1	0
0	70	0	51	0	0	55	0	0	34	10	90	60	11	42	0
0	10	0	20	0	5	10	20	0	5	0	100	10	0	0	0
0	50	0	60	15	0	10	0	0	30	40	75	30	25	15	16
15	47	55	69	0	83	86	50	0	51	0	95	87	0	81	36
11	45	83	35	15	17	15	1	0	1	48	29	21	16	12	10
55	40	50	75	10	60	1	5	0	25	75	75	16	10	0	0
32	58	35	87	0	79	42	3	0	23	21	55	11	24	17	25
9	47	13	44	6	37	7	35	1	64	11	15	47	50	30	43
50	2	30	70	2	50	50	3	3	4	4	8	7	5	4	24
100	78	100	100	9	100	86	4	4	4	58	100	100	5	100	4
74	50	20	25	40	75	70	0	90	45	0	0	69	0	60	22
6	30	36	80	0	50	81	0	0	29	61	100	74	0	80	9
0	66	0	85	0	85	0	33	0	66	0	100	0	50	0	50
30	100	0	70	0	100	40	0	0	40	0	80	0	0	0	0
0	37	20	19	0	60	53	0	1	23	35	47	38	19	1	27
0	22	74	50	0	100	0	0	8	0	100	100	10	0	0	0
1	18	0	79	0	95	66	67	0	0	0	100	0	0	0	14
67	6	14	33	0	100	72	8	11	8	0	81	55	5	56	0
80	50	10	90	0	100	80	100	0	51	0	100	50	20	50	20
7	62	0	67	12	70	6	0	0	71	2	42	0	52	38	78
2	100	5	99	1	58	7	1	3	93	4	3	12	100	15	100
0	83	65	97	99	75	98	91	0	77	0	84	43	41	42	19
0	0	19	0	48	0	32	0	0	0	0	21	24	0	0	0
0	17	0	64	0	33	0	26	0	0	0	34	0	0	0	11
67	77	73	80	60	85	81	50	40	17	15	49	66	19	68	14
0	5	0	40	0	70	0	80	0	0	0	40	0	0	0	3
0	20	0	80	0	80	50	90	0	20	50	0	0	20	0	15
20	80	50	90	20	80	60	30	65	0	40	10	75	10	50	15
12	0	52	100	0	57	69	0	52	0	67	54	66	0	42	0
1	0	1	100	0	80	1	0	0	0	50	0	60	0	20	0
28	0	0	0	0	0	12	0	0	68	2	0	3	1	2	0
74	0	72	0	86	0	79	60	0	0	81	100	86	18	95	0
26	3	50	1	60	35	65	50	10	1	15	80	70	1	75	1
29	0	41	0	56	9	37	0	4	0	8	8	36	0	26	0
34	14	10	9	12	4	10	11	30	16	13	31	35	9	16	17
10	0	0	0	0	0	5	0	0	0	0	25	9	0	7	0
70	1	50	31	30	20	60	10	10	2	60	70	70	2	70	2
100	0	100	0	100	0	100	0	100	0	100	46	100	0	100	0
80	0	54	0	64	33	78	1	78	0	35	69	80	2	82	0
34	0	20	0	16	43	42	0	15	0	1	63	42	0	37	0
93	3	83	2	60	10	95	11	72	2	45	66	81	1	81	0
31	0	0	0	10	0	20	0	0	0	0	30	20	0	20	0
70	0	50	0	70	0	75	0	75	0	40	90	70	0	70	0
4	0	8	0	1	18	10	1	3	0	1	100	40	0	38	0
71	5	65	4	25	15	70	4	16	3	12	42	40	3	42	1
68	0	47	0	59	0	75	0	60	0	27	43	77	0	57	0
0	1	75	0	5	1	100	0	0	0	100	50	25	1	100	0
74	0	70	10	100	29	100	0	64	0	78	0	100	0	100	0
85	0	85	0	31	27	86	0	83	0	50	28	94	0	96	0
15	0	0	0	0	15	0	0	0	0	0	15	10	0	10	0
10	0	10	0	20	0	60	0	15	0	0	70	25	0	40	0
32	0	0	0	0	0	36	0	0	0	0	48	40	0	32	0
56	4	63	2	70	75	72	2	37	2	23	51	49	4	61	2
31	32	67	32	73	58	74	17	14	21	34	66	22	16	57	15
20	0	30	0	0	0	50	0	0	0	15	50	20	0	30	0
73	1	13	1	16	34	70	1	14	1	11	66	22	1	22	1
43	3	25	2	30	0	42	1	47	1	43	16	36	0	50	1
0	0	70	0	100	0	0	0	71	0	58	100	53	0	51	0
34	0	20	1	39	0	75	0	0	0	0	75	85	0	86	0
26	0	41	0	23	0	40	0	52	0	43	23	64	0	61	0
30	0	20	0	11	10	50	0	0	0	0	70	73	0	69	0
60	0	33	0	80	31	70	50	19	1	45	22	69	0	62	0
59	0	46	0	28	0	90	0	46	0	17	90	85	0	75	0
7	1	12	0	9	8	3	1	10	0	11	0	2	0	9	0
100	0	60	1	95	50	100	0	35	0	23	50	100	0	100	0
85	0	88	0	75	34	87	0	73	0	68	74	85	0	85	0
20	0	40	0	15	0	35	0	11	0	23	10	17	0	22	0
58	0	84	1	17	0	62	0	62	0	90	100	86	13	83	0
63	0	77	0	69	0	80	0	71	0	64	42	66	0	54	0
55	0	25	0	30	0	40	0	40	0	20	50	45	0	40	0
5	0	5	0	0	5	5	0	0	0	5	0	0	0	0	0
100	0	100	0	0	0	100	0	100	0	100	100	100	0	100	0
67	0	69	0	87	0	42	0	45	0	73	43	80	11	55	0
6	0	0	0	27	0	19	0	15	1	3	42	21	0	13	0
89	2	95	0	92	0	93	0	73	0	88	86	86	0	86	0
65	0	43	0	42	0	55	0	36	0	28	71	63	0	39	0
56	1	32	1	1	58	90	0	73	0	69	78	94	0	98	0
12	0	15	0	9	0	36	0	0	0	21	45	29	0	17	13
50	0	0	0	10	0	30	0	0	0	0	70	25	0	25	0
79	0	78	0	83	0	81	0	79	0	86	77	85	0	79	1
65	35	60	1	100	1	80	1	30	1	70	10	50	25	50	1
75	0	17	11	35	75	69	5	12	0	0	78	88	0	51	0
80	0	83	1	86	1	86	0	83	0	86	84	83	0	83	0
92	3	71	1	94	0	92	0	96	0	83	54	89	0	90	0
68	0	13	0	54	0	68	0	66	0	68	70	81	0	63	0
70	0	20	1	50	0	0	1	20	0	10	100	60	1	65	0
64	1	13	0	0	0	12	0	1	0	0	73	43	0	56	0
75	0	50	0	59	44	72	0	32	0	25	70	66	0	72	0
70	1	40	20	40	10	40	15	15	1	15	100	15	1	15	1
40	0	50	0	61	60	67	0	30	0	38	55	50	0	56	0
40	0	40	0	23	65	40	0	48	0	45	70	43	0	51	0
76	23	86	72	31	61	100	10	59	10	83	86	86	0	90	14
54	0	51	0	71	0	81	0	49	0	51	27	79	0	74	0
23	17	5	6	37	5	100	6	6	47	38	97	59	5	93	5
68	1	52	11	63	12	79	18	92	55	23	79	84	11	70	0
64	5	80	5	70	5	57	5	60	7	60	70	65	5	65	5
75	25	15	0	10	95	100	0	5	5	5	100	50	15	90	15
77	0	91	61	89	26	75	12	70	29	6	100	100	11	100	11
75	1	46	0	53	3	59	0	51	5	24	95	93	10	84	2
74	0	0	0	26	0	31	0	23	0	27	38	74	0	53	0
20	0	5	0	49	0	50	0	30	0	24	0	75	0	54	0
100	0	100	0	100	0	100	0	100	0	100	100	100	0	100	0
90	0	50	0	70	0	80	0	0	0	10	40	90	1	90	0
80	0	13	0	0	100	65	90	0	0	0	100	90	0	90	0
49	6	50	2	32	62	54	3	61	3	26	83	45	3	45	4
70	0	54	13	46	38	38	0	23	0	16	48	66	0	57	0
57	3	25	2	58	6	67	3	58	4	10	54	65	2	66	2
68	0	55	77	84	48	69	2	53	0	4	69	89	0	65	3
71	0	44	0	90	0	100	0	100	0	80	100	100	0	100	0
66	7	29	0	0	18	37	0	0	0	0	39	21	0	29	0
85	0	61	0	79	0	60	63	0	1	85	64	89	0	88	0
23	0	53	15	68	0	66	0	20	0	65	71	84	0	74	0
39	9	45	9	60	30	53	9	36	10	53	40	50	9	56	8
90	0	100	50	100	5	100	0	80	0	80	51	70	10	85	3
17	1	12	0	14	81	29	1	29	1	12	78	13	0	18	1
100	0	81	9	100	6	100	0	84	0	60	100	100	0	100	0
90	0	70	0	77	0	85	0	72	0	71	71	91	0	84	0
100	0	75	0	100	0	100	0	91	0	67	100	100	0	100	0
84	8	67	1	80	11	83	2	65	2	66	76	100	5	100	5
29	0	0	0	0	42	42	0	4	0	0	0	37	0	35	0
75	1	30	1	50	30	39	1	35	1	1	60	15	1	15	1
39	1	18	0	0	37	51	0	27	19	5	17	30	0	24	0
77	3	79	3	80	2	85	4	77	3	84	78	83	10	85	3
100	0	100	4	100	51	100	9	60	9	100	100	100	7	100	9
100	0	100	0	100	0	100	0	100	0	100	78	100	0	100	0
40	0	60	11	80	20	72	0	55	0	15	30	60	0	40	0
75	3	3	4	35	0	60	3	66	0	4	80	5	10	75	0
81	0	31	0	75	31	80	0	36	0	48	74	77	0	71	0
9	1	16	3	80	71	72	2	12	3	3	92	93	8	85	4
52	1	10	0	10	5	30	0	15	1	10	40	40	0	22	1
52	0	56	36	47	18	58	0	48	0	60	60	67	10	58	0
67	0	25	6	18	0	10	0	31	0	5	30	10	0	9	0
60	0	40	0	80	0	60	0	30	0	40	0	49	0	70	0
30	0	0	0	35	26	78	0	32	0	0	32	56	0	67	0
100	0	50	0	0	70	100	0	60	0	8	79	100	0	100	0
7	7	2	0	19	0	0	5	0	0	0	0	8	0	0	0
32	0	0	12	0	59	41	51	1	1	0	92	58	1	26	1
63	0	59	1	29	39	82	0	50	0	10	86	57	15	54	0
60	0	60	0	60	0	80	0	20	0	0	60	80	0	80	0
36	12	12	1	1	1	20	1	0	0	0	40	25	0	26	1
14	1	1	1	1	1	48	0	3	0	0	19	21	0	17	0
65	0	20	0	25	0	80	0	35	1	0	50	60	0	90	0
55	29	47	45	15	47	78	20	22	8	19	81	73	8	73	9
97	0	100	0	100	0	100	0	100	0	100	87	48	1	91	1
20	0	40	0	80	0	50	0	70	0	50	30	50	0	45	0
100	0	100	50	100	0	100	0	100	0	100	80	100	0	100	0
60	0	50	0	40	0	60	0	40	0	20	0	50	0	50	1
51	0	32	0	14	58	68	0	34	0	13	59	58	12	52	0
100	100	100	28	100	13	100	100	100	26	100	100	100	100	100	100
50	0	75	0	71	0	72	0	82	0	72	0	71	0	86	0
0	0	0	23	16	52	0	31	0	0	0	63	0	0	0	0
20	0	20	0	5	30	40	0	10	0	0	49	11	0	19	0
83	69	66	0	51	89	92	0	0	0	0	59	84	0	70	0
100	0	0	52	52	100	47	26	100	2	50	17	50	0	35	0
46	0	12	0	37	20	39	0	11	0	30	38	39	0	35	0
100	0	90	0	100	0	100	0	100	0	50	100	100	0	100	0
100	0	62	0	100	0	100	0	2	0	0	100	100	0	100	0
20	0	0	0	0	30	51	0	20	0	0	60	50	0	60	0
21	0	0	0	0	0	21	0	0	0	0	40	22	0	21	1
100	0	100	36	100	26	100	0	100	0	54	82	100	0	100	0
43	0	0	0	9	8	30	0	0	0	0	38	41	0	63	0
40	0	5	0	10	20	35	0	30	0	10	40	50	0	60	0
80	1	80	1	70	1	85	1	60	1	70	70	90	1	90	1
87	0	51	0	89	0	87	0	81	0	85	91	89	0	88	0
5	5	4	1	24	2	2	70	1	2	57	2	2	2	2	2
40	10	5	11	6	86	60	55	40	3	4	0	28	0	41	12
100	0	79	0	62	0	100	0	100	0	88	100	100	0	100	0
50	0	20	2	50	0	50	0	100	50	0	50	20	0	25	0
35	3	30	35	59	94	78	9	22	6	12	11	100	11	100	1
100	0	100	27	100	29	100	5	100	6	21	100	100	3	100	5
30	0	0	0	23	0	17	0	0	0	10	0	22	0	15	0
63	1	0	0	36	76	88	0	64	0	0	87	84	0	83	0
70	0	60	80	70	70	80	0	65	0	65	0	60	0	70	0
70	13	0	20	0	0	32	0	86	0	26	100	40	0	40	0
75	25	4	2	72	6	54	56	2	1	1	80	72	38	53	5
9	0	15	0	0	5	18	0	8	0	30	50	15	0	10	0
100	100	31	7	77	96	100	14	41	2	6	100	100	89	100	84
63	0	61	0	72	0	53	0	53	0	62	0	79	0	75	0
55	100	25	17	9	9	73	14	7	8	75	100	100	12	100	7
80	0	0	0	67	8	78	0	0	0	0	63	81	0	74	0
100	5	0	0	0	0	25	0	52	0	0	61	100	0	77	0
70	0	0	0	51	30	100	0	0	0	0	60	100	0	100	0
15	29	73	0	87	46	100	0	51	2	100	100	100	0	100	0
100	42	54	29	72	60	71	51	74	7	23	64	72	6	69	11
50	3	42	0	0	100	69	0	53	0	0	36	46	0	51	0
1	1	1	1	50	86	76	1	1	1	1	1	80	1	79	1
19	0	52	0	20	32	47	0	8	0	0	43	71	0	63	0
50	50	0	0	25	0	0	0	0	0	0	50	50	0	50	0
50	0	20	81	81	80	81	0	84	0	5	83	88	0	74	0
19	0	0	0	10	0	0	0	0	0	0	10	10	0	5	0
78	0	79	0	59	0	80	61	0	0	40	100	72	0	57	0
75	1	25	2	65	12	55	10	43	1	10	80	85	50	80	1
57	0	61	0	75	0	39	16	33	0	47	76	20	0	37	0
51	0	45	0	80	0	80	0	80	0	0	75	75	0	75	0
5	0	35	0	62	0	52	0	51	0	59	0	47	0	47	0
37	2	3	2	36	2	27	2	7	2	13	57	27	1	27	2
35	10	12	15	14	31	12	37	18	17	12	37	18	13	20	16
57	0	56	0	9	22	43	0	53	0	0	53	65	0	84	0
42	0	44	0	46	36	14	0	36	1	16	38	37	1	43	0
32	1	1	1	7	2	7	1	0	0	0	0	0	0	0	0
64	1	15	1	1	0	30	0	0	0	30	70	30	0	30	0
48	9	56	6	54	56	61	9	7	6	57	75	81	9	77	4
67	2	65	18	45	75	62	39	12	2	5	70	63	2	53	0
80	0	55	0	0	47	96	0	58	3	0	36	89	21	86	18
11	16	20	9	22	26	26	1	9	1	8	67	25	1	23	1
66	0	24	0	1	57	29	7	33	0	6	46	30	0	30	0
20	0	10	0	10	0	0	0	20	0	50	80	25	0	20	0
60	0	40	0	50	20	68	0	60	0	0	45	70	0	70	0
22	0	19	0	0	15	18	0	5	0	0	30	27	0	24	0
44	1	54	0	10	17	72	0	26	0	28	84	42	0	48	0
74	0	75	0	99	0	93	0	84	0	84	76	74	0	82	0
75	0	20	0	75	40	100	0	60	0	30	100	80	0	75	0
85	25	0	10	0	40	15	10	0	0	0	60	0	10	0	10
75	0	50	0	100	20	0	0	50	0	95	100	0	0	0	25
1	1	20	1	1	1	1	1	25	1	1	55	1	1	1	1
64	1	75	1	85	30	70	1	50	1	65	50	80	1	70	1
20	0	30	0	20	0	10	0	50	0	20	90	50	0	40	0
33	0	0	0	65	50	90	0	42	0	23	95	95	0	90	0
82	0	29	0	76	35	80	0	52	0	61	65	66	0	73	0
17	0	0	18	0	19	15	2	0	0	0	51	17	0	1	0
30	0	30	0	30	20	30	0	0	0	10	10	30	1	30	0
75	69	70	1	66	54	82	2	7	0	4	71	81	0	74	0
65	0	42	22	38	39	65	0	31	0	25	65	35	0	32	0
4	5	34	3	15	32	38	4	27	4	5	54	46	5	48	5
0	0	0	0	0	15	8	0	0	0	0	8	20	0	10	0
0	0	0	0	2	11	6	0	0	0	0	14	6	0	6	0
0	0	50	0	0	0	69	0	80	0	50	69	69	0	49	0
15	14	3	3	11	2	21	2	3	7	2	23	2	2	20	1
65	1	70	1	61	20	70	0	50	0	35	80	80	10	80	0
19	0	16	0	0	0	50	8	31	0	43	43	35	0	40	0
71	2	44	0	84	35	68	5	72	1	64	86	86	1	70	1
0	0	31	0	57	0	31	0	0	0	0	61	0	0	14	0
0	99	1	0	1	83	47	0	0	0	0	4	2	75	17	12
18	0	45	1	51	19	58	0	90	1	15	100	91	0	92	0
78	0	60	0	42	0	44	0	30	0	0	68	46	0	46	0
45	0	53	0	19	82	32	41	16	0	0	85	47	0	44	0
20	0	20	0	10	0	40	0	0	0	0	19	10	0	23	0
50	0	70	5	70	40	80	0	70	0	50	60	80	0	70	0
0	0	26	0	35	0	44	0	44	0	71	62	62	22	51	0
18	37	67	3	63	63	74	7	46	20	11	74	69	4	54	5
47	0	17	0	17	0	39	0	0	0	16	68	67	0	50	0
54	0	32	0	23	0	27	0	18	0	20	57	28	0	39	0
66	0	25	0	27	69	15	3	4	0	27	33	27	1	16	0
10	0	10	0	10	0	25	0	10	0	0	10	21	0	19	0
80	0	90	0	100	20	85	0	90	0	90	30	100	0	70	0
35	6	21	0	80	14	29	0	17	0	30	17	41	0	35	0
49	0	31	0	0	0	0	0	0	0	7	39	22	0	11	0
12	79	19	100	25	54	78	78	0	50	0	77	52	24	16	70
59	0	62	0	58	0	59	0	0	0	0	59	63	0	64	0
62	0	36	0	24	46	37	0	22	0	19	33	76	0	46	0
20	5	10	20	10	60	40	5	25	6	5	70	30	6	22	4
0	36	0	0	0	18	32	0	0	0	0	37	38	0	19	0
26	0	10	2	10	51	53	1	15	0	0	57	38	0	54	1
71	10	25	0	90	85	85	0	53	5	19	58	78	0	79	0
14	0	17	0	0	0	8	0	7	0	7	0	0	0	7	10
0	0	100	0	100	0	100	90	33	0	100	100	96	3	90	2
100	50	10	28	25	81	20	42	63	24	8	58	98	6	99	5
100	0	70	0	61	0	72	0	85	0	61	65	58	0	76	0
73	0	81	0	75	42	75	0	68	0	58	75	70	30	80	18
50	0	39	0	44	0	81	0	46	0	35	73	84	0	78	0
100	0	60	30	90	80	100	0	85	0	65	80	100	0	100	0
77	1	56	2	74	56	86	1	83	1	69	91	83	12	78	5
77	0	76	0	49	0	84	0	79	0	28	70	66	0	71	0
23	0	2	0	12	9	12	0	12	0	2	32	23	0	23	0
75	0	35	0	50	30	70	0	0	0	0	25	70	0	60	0
35	0	18	0	30	40	40	0	0	0	0	70	38	0	40	0
23	0	0	0	42	0	16	0	13	0	0	15	8	0	13	0
70	1	80	60	30	80	70	15	15	1	15	100	15	1	15	1
65	0	63	18	76	39	77	15	71	0	74	67	82	20	87	0
9	1	2	1	33	2	31	2	2	2	2	3	69	2	68	2
55	0	21	0	16	52	56	0	33	0	32	49	37	0	41	0
0	40	0	0	40	30	0	0	0	30	0	50	30	25	0	0
18	0	21	0	12	0	21	0	12	0	17	9	20	0	16	0
30	15	60	20	75	70	75	20	20	5	20	65	60	5	60	5
100	0	18	0	0	11	74	0	24	0	6	90	55	0	44	0
60	82	78	0	94	80	73	1	73	0	75	64	73	0	81	21
0	56	21	10	50	50	75	0	75	25	50	75	75	60	75	30
54	8	86	0	46	0	35	0	90	0	96	7	94	0	88	0
79	0	0	0	70	0	80	0	51	0	0	76	75	0	76	0
0	0	0	0	70	0	60	0	39	0	0	23	71	0	65	0
90	0	90	0	90	0	90	0	90	0	90	50	90	0	90	0
75	0	75	0	100	0	100	0	75	0	100	75	100	0	100	0
30	20	0	1	40	0	20	0	10	0	0	50	50	0	50	0
74	79	22	9	59	89	75	17	54	10	7	45	65	0	51	14
35	0	20	0	43	0	0	0	37	0	0	52	75	17	56	8
6	0	42	0	60	0	58	0	0	0	68	0	40	0	63	0
0	1	0	0	0	15	15	0	0	0	0	15	15	0	15	0
45	0	23	7	18	21	17	0	0	0	4	25	5	0	7	0
0	0	11	0	11	16	6	0	0	0	0	21	11	7	8	1
30	0	0	0	72	60	70	0	70	0	25	75	75	0	75	0
0	0	0	0	0	0	55	53	0	0	20	31	34	0	35	0
0	0	0	0	64	53	34	24	35	1	0	18	29	3	3	1
14	0	100	0	50	50	100	0	50	0	50	50	70	0	50	0
20	0	10	0	0	0	18	0	0	0	0	21	16	0	16	0
0	0	0	0	0	0	0	10	25	0	1	0	0	1	2	0
26	7	29	1	16	34	32	0	4	0	21	78	37	0	31	0
17	2	33	1	1	29	18	6	2	1	3	62	51	1	52	1
5	0	0	1	7	0	0	0	2	0	0	15	8	0	12	0
50	0	61	0	82	86	83	0	74	0	67	80	75	0	80	0
39	0	38	0	40	0	55	0	17	0	17	71	62	25	57	0
55	1	50	0	30	40	85	0	60	0	40	75	80	20	80	0
17	0	26	0	24	0	56	0	58	0	32	32	28	0	34	0
60	0	60	0	50	40	60	0	40	0	40	80	60	0	60	0
22	0	0	0	0	16	0	0	0	1	0	1	3	0	15	0
9	24	19	3	31	77	41	5	15	52	5	79	60	45	51	24
100	0	75	0	100	0	100	0	50	0	65	81	100	0	82	3
56	0	0	0	0	0	63	0	58	0	0	81	80	0	68	0
5	6	6	6	6	6	6	6	6	6	6	6	6	6	6	66
5	3	2	3	2	3	7	2	7	3	9	0	2	3	0	1
69	0	0	0	74	85	70	0	46	0	0	59	45	0	56	0
55	0	0	0	0	87	70	0	41	0	0	52	70	0	54	0
32	0	23	0	1	6	9	0	11	0	1	87	27	0	23	0
82	0	53	0	47	77	100	0	82	0	85	84	100	0	100	0
0	0	0	0	27	51	68	0	69	0	66	70	83	0	64	0
30	0	10	0	10	0	15	0	0	0	0	60	15	0	15	0
50	0	9	0	50	13	60	0	27	0	10	2	63	0	72	0
28	0	0	0	0	0	50	0	0	0	1	100	0	60	0	0
100	0	65	0	100	0	62	0	100	0	100	0	100	0	100	0
7	0	0	0	7	0	16	0	35	0	8	3	10	0	2	1
0	0	38	0	33	0	12	0	14	0	15	61	79	0	75	0
41	1	33	0	42	0	39	0	42	0	39	0	50	0	52	0
66	0	56	9	45	51	52	0	52	0	53	93	63	59	57	46
0	0	47	0	57	0	32	0	49	0	0	62	0	0	0	0
40	0	90	0	90	10	80	1	60	0	95	95	90	0	80	0
74	0	0	0	10	0	81	0	50	0	16	20	100	0	100	0
70	0	0	0	79	30	64	0	30	0	0	79	58	0	60	0
0	0	1	0	0	16	0	11	0	0	0	15	0	1	1	1
60	0	10	0	34	63	78	0	14	0	0	95	52	1	55	0
0	1	30	30	30	60	30	1	10	0	1	70	30	0	30	0
60	0	39	0	0	43	91	0	0	0	0	76	89	0	79	0
10	17	14	0	8	24	45	39	78	2	23	59	60	7	77	3
82	0	54	0	71	4	62	0	58	0	46	0	52	0	57	0
55	0	0	0	0	35	40	0	0	0	0	70	20	0	15	1
66	47	0	21	7	11	53	0	13	0	0	86	98	24	91	60
65	1	60	0	40	0	70	40	35	0	40	0	15	1	60	0
0	0	0	0	0	30	30	0	15	0	60	40	60	0	50	0
30	0	20	0	10	10	50	0	35	0	0	20	66	0	60	0
42	3	15	6	16	6	26	3	17	3	5	11	22	3	21	3
72	48	68	0	63	6	58	0	72	1	51	69	77	46	71	36
80	0	78	0	82	0	87	0	80	0	83	86	88	0	77	0
0	0	20	0	0	73	80	0	0	0	0	100	80	0	86	0
55	0	17	0	17	11	38	0	13	0	7	27	29	0	19	0
60	0	50	0	90	0	65	0	40	0	50	50	70	0	70	0
0	0	48	0	52	0	56	0	0	0	70	49	56	0	36	0
42	0	47	0	62	17	71	0	67	0	58	59	31	0	42	0
30	0	0	0	40	30	20	0	40	0	0	10	30	0	20	1
20	0	0	0	0	0	30	0	0	0	0	31	5	0	5	0
77	4	68	0	82	34	77	0	64	3	70	82	80	3	76	5
0	100	0	0	0	0	0	100	0	100	3	1	1	57	0	26
68	27	3	4	68	67	72	7	4	5	4	61	62	3	64	0
5	1	1	1	1	1	9	1	5	1	1	19	19	1	19	1
37	0	2	1	7	38	76	0	67	0	74	85	87	0	87	0
45	0	0	0	25	29	42	0	12	0	0	40	42	0	39	0
80	2	5	50	13	85	41	0	15	0	0	85	80	0	76	0
81	2	25	1	21	40	71	2	33	2	1	83	92	1	76	2
1	17	1	12	0	100	76	0	0	2	0	2	0	1	0	0
0	0	0	0	44	0	52	0	51	0	45	62	65	0	54	0
50	0	0	0	42	22	63	0	36	0	0	49	48	0	49	0
67	7	73	0	58	70	89	3	52	1	82	74	78	2	71	4
86	22	0	45	21	74	76	0	0	0	0	98	45	0	5	17
7	0	16	0	0	0	70	0	10	8	8	20	11	0	18	1
59	4	71	4	100	5	75	3	5	4	69	73	99	5	91	3
80	0	72	0	43	40	71	0	0	0	0	100	97	0	98	0
50	100	0	0	60	100	100	0	100	0	0	80	100	0	100	0
52	52	0	100	40	100	50	12	44	0	100	100	69	0	56	0
76	0	0	0	100	0	98	0	93	0	97	97	96	0	98	0
0	0	0	0	0	0	50	0	50	0	48	80	21	0	32	0
0	0	0	0	0	5	5	11	0	0	11	3	0	0	0	0
41	0	20	0	10	0	23	0	22	0	0	0	24	0	12	0
20	10	0	26	30	40	30	0	0	0	15	70	35	0	35	5
38	0	51	0	55	51	66	0	46	0	60	64	66	0	60	0
64	60	15	0	50	90	0	0	0	0	0	75	40	60	40	20
64	5	59	0	60	4	53	0	10	0	25	61	46	0	24	0
0	0	68	0	48	70	49	0	0	0	0	77	69	0	0	0
5	3	28	3	23	5	18	8	7	0	15	74	42	0	15	0
0	0	0	0	0	21	65	0	40	0	0	0	38	0	43	0
70	100	100	1	100	100	80	1	1	1	75	100	100	1	100	1
0	0	0	0	66	33	48	0	27	0	12	0	23	0	12	0
60	0	50	0	38	41	24	0	60	0	100	100	100	0	100	0
55	0	52	0	60	34	72	0	35	0	0	69	53	0	48	2
60	0	20	0	40	70	70	0	50	0	0	70	70	0	71	0
0	0	7	0	0	50	84	0	50	0	0	100	51	0	0	0
0	1	0	1	0	0	0	16	0	0	1	16	37	0	33	1
80	13	20	24	39	36	37	51	77	76	22	52	29	82	11	56
27	0	0	0	0	14	16	0	0	0	0	12	16	0	15	0
0	50	0	0	1	65	0	0	0	50	0	0	0	100	0	100
0	30	40	0	40	0	53	0	41	13	65	66	54	0	56	0
80	61	0	0	78	79	62	100	0	47	0	67	68	0	51	0
29	4	58	1	34	0	63	1	28	1	48	73	84	6	28	13
23	0	62	0	53	0	48	0	53	0	0	49	52	0	57	0
0	0	0	0	0	0	63	0	0	8	0	69	49	11	41	2
25	0	0	0	90	0	95	0	0	0	50	0	80	0	0	0
100	0	25	0	25	45	50	30	36	0	50	100	68	0	64	0
0	0	20	0	20	1	20	0	20	0	20	100	80	0	80	0
